# Supplementary material for: Molecular and Physiological Adaptations to Low Temperature in Thioalkalivibrio Strains Isolated from Soda Lakes with Different Temperature Regimes
Source: mSystems. 2021 Apr 27;6(2):e01202-20. doi: 10.1128/mSystems.01202-20 (PMC8092127; doi:10.1128/mSystems.01202-20)
Supplement: TABLE S2 [file msystems.01202-20-st002.xlsx]

## Sheet: AL2(T) (10C vs. 30C)
Locus tag	P value	Pajd value	b value	Ste of b value	Mean of obs	Var of obs	Tech var	Sigma sq	Smooth sigma sq	Final sigma sq	Protein product	Raw read counts
												AL2(T) 10°C (1)	AL2(T) 10°C (2)	AL2(T) 10°C (3)	AL2(T) 10°C (4)	AL2(T) 30°C (1)	AL2(T) 30°C (2)	AL2(T) 30°C (3)	AL2(T) 30°C (4)
B0684_RS08310	1.11476e-96	3.02881e-93	2.05518	0.0984993	8.92252	1.21434	0.00024071	0.00855986	0.0191635	0.0191635	BMC domain-containing protein	15007	19263	33138	30224	2462	2216	2564	2467
B0684_RS01350	6.60748e-71	8.97626e-68	1.41368	0.0794033	6.43315	0.581804	0.00199645	0.0106133	0.010456	0.0106133	flagella export chaperone FliS	1065	1129	2182	1447	256	277	272	304
B0684_RS11310	7.63509e-69	6.91485e-66	2.45929	0.140244	6.44097	1.76175	0.00319456	0.0361423	0.0104582	0.0361423	methyl-accepting chemotaxis protein	1829	2023	3761	2280	176	146	131	221
B0684_RS00015	1.35883e-66	9.22984e-64	1.42528	0.0826786	7.25102	0.5888	0.00091357	0.00888131	0.0127579	0.0127579	methyl-accepting chemotaxis protein	2441	2755	4957	3074	610	588	641	659
B0684_RS00520	7.10193e-62	3.85919e-59	2.33002	0.140372	6.50074	1.58492	0.00263281	0.036776	0.0104829	0.036776	methyl-accepting chemotaxis protein	1916.67	1838	3821	2311.61	196	173.218	151	239
B0684_RS01345	2.13663e-60	9.67538e-58	1.50434	0.0917657	7.71907	0.661018	0.000583609	0.0162583	0.0148874	0.0162583	hypothetical protein	3928	4235	8691	5400	893	919	931	1102
B0684_RS01340	1.15316e-58	4.47591e-56	1.9171	0.118713	7.2998	1.07424	0.00124374	0.0269417	0.0129868	0.0269417	flagellar biosynthesis protein FlaG	3223	3752	7146	3855	476	424	519	657
B0684_RS02185	1.66648e-54	5.65977e-52	1.31088	0.0843168	5.919	0.496482	0.00348085	0.00294985	0.0107378	0.0107378	tRNA-guanine(34) transglycosylase	559	660	1130	947	175	174	186	162
B0684_RS05875	1.428e-53	4.31098e-51	1.67098	0.108443	6.68216	0.817923	0.00189096	0.0216288	0.0106888	0.0216288	cobalamin biosynthesis protein CobN	1338	1508	3086	2763	309	265	316	367
B0684_RS07640	3.19825e-53	8.68964e-51	1.40428	0.0914443	5.46993	0.574107	0.00530359	0.00715855	0.0114205	0.0114205	hypothetical protein	405	493	734	538	122	84	120	102
B0684_RS04890	1.79612e-52	4.43641e-50	-1.58119	0.103723	11.9082	0.732778	9.29338e-06	0.0215078	0.0181033	0.0215078	RNase P RNA component class A (Rnase P RNA)	44647	68887	94747	106027	320832	238847	343157	290802
B0684_RS13615	3.78363e-51	8.56677e-49	-2.7003	0.179494	9.71912	2.13856	0.000112179	0.0643243	0.0205876	0.0643243	hypothetical protein	3807	3736	7634	4776	36819	75033	65784	62117
B0684_RS05890	2.19384e-50	4.58513e-48	1.32724	0.0889146	5.66949	0.514952	0.00477041	0.00881563	0.0110412	0.0110412	cob(I)yrinic acid a,c-diamide adenosyltransferase	377	543	976	752	144	114	139	143
B0684_RS01595	9.12881e-48	1.77164e-45	1.14822	0.0790814	6.81877	0.382166	0.0014889	0.00490445	0.0110189	0.0110189	chemotaxis protein CheW	1324	1523	2768	1871	472	429	483	478
B0684_RS00785	1.01883e-46	1.84544e-44	1.21317	0.0845229	5.86115	0.432623	0.00348351	0.0106524	0.0108047	0.0108047	flagellar brake protein	420	701	1076	813	181	159	161	191
B0684_RS00485	3.63247e-46	6.16839e-44	-2.53029	0.177382	4.40974	1.88319	0.0219841	0.0409443	0.0173461	0.0409443	hypothetical protein	14	39	27	27	261	226	316	256
B0684_RS05895	4.95541e-46	7.91991e-44	1.63354	0.11469	5.12742	0.784961	0.00889551	0.0174123	0.0124355	0.0174123	cobyrinate a,c-diamide synthase	279	324	706	496	58	63	65	84
B0684_RS04025	3.01926e-44	4.5574e-42	1.11828	0.0801466	6.20833	0.365316	0.00239387	0.00695785	0.0104531	0.0104531	phosphoserine phosphatase	662	930	1281	1084	294	209	252	278
B0684_RS05770	4.75334e-44	6.79727e-42	1.3509	0.0970434	6.59801	0.53755	0.00177998	0.0170549	0.0105638	0.0170549	hypothetical protein	1065	1430	2306	1844	412	292	378	283
B0684_RS06270	6.68188e-44	9.07734e-42	1.44184	0.103758	4.97526	0.600886	0.0083684	-0.000300962	0.013163	0.013163	class I SAM-dependent DNA methyltransferase	248	275	462	372	71	54	68	61
B0684_RS04390	1.47072e-40	1.90283e-38	-1.87899	0.140919	5.87168	1.04279	0.00402434	0.0356918	0.0107931	0.0356918	hypothetical protein	106	172	182	165	626	1063	907	748
B0684_RS01990	1.08173e-38	1.33594e-36	-1.05299	0.0809408	7.14185	0.323543	0.000847616	0.00702132	0.0122552	0.0122552	phosphomannomutase/phosphoglucomutase	624	839	938	947	1750	1871	2171	1961
B0684_RS01875	8.48314e-37	1.00212e-34	-1.1615	0.0916604	5.95684	0.399852	0.00288631	0.0139169	0.0106915	0.0139169	ATP-grasp domain-containing protein	157	266	273	285	601	669	651	577
B0684_RS10565	9.82525e-37	1.1123e-34	-3.61864	0.285828	3.54345	3.88135	0.0905858	0.0728094	0.0283984	0.0728094	hypothetical protein	7	5	6	5	95	236	219	267
B0684_RS04410	1.39488e-36	1.51596e-34	-1.15313	0.091282	5.81074	0.394204	0.00348225	0.0131826	0.0108613	0.0131826	GGDEF domain-containing protein	139	229	248	233	427	520	612	609
B0684_RS01475	2.13515e-36	2.23124e-34	1.76835	0.140355	5.26059	0.927218	0.00708123	0.0323179	0.0119699	0.0323179	methyl-accepting chemotaxis protein	409	434	833	478	71	51	74	97
B0684_RS01785	4.8353e-36	4.86575e-34	1.29584	0.103382	5.12329	0.49554	0.00892328	0.00947536	0.0124523	0.0124523	restriction endonuclease subunit S	268	319	481	385	101	63	78	78
B0684_RS08280	5.24226e-36	5.08686e-34	1.22761	0.097989	8.86612	0.436974	0.000188186	0.00727054	0.0190155	0.0190155	ribulose-bisphosphate carboxylase large subunit rbcL	9760	13003	21315	16319	3776	2950	3952	3275
B0684_RS06275	4.9492e-35	4.63603e-33	1.8267	0.147926	4.24858	0.978045	0.0248342	0.00393835	0.0189302	0.0189302	hypothetical protein	121	181	291	216	31	18	30	23
B0684_RS09720	5.11891e-35	4.63603e-33	1.04309	0.0844878	7.42142	0.32268	0.00072381	0.0130585	0.0135526	0.0135526	phosphoenolpyruvate carboxylase	2140	2504	4745	3710	1028	794	938	841
B0684_RS11230	7.78359e-35	6.82194e-33	-1.48074	0.120266	5.54452	0.651254	0.00479543	0.0241324	0.0112547	0.0241324	GGDEF domain-containing protein	122	135	143	139	392	487	580	496
B0684_RS01335	1.90984e-34	1.62157e-32	2.44946	0.200126	9.04285	1.78291	0.000250615	0.0798503	0.0194593	0.0798503	flagellin	24140	27063	51306	30756	2264	2002	1537	3643
B0684_RS13090	6.25298e-34	5.14829e-32	1.36845	0.112695	6.01976	0.55682	0.00323754	0.022163	0.0106148	0.022163	adenylate kinase	548	867	1517	920	189	186	162	215
B0684_RS00795	8.63014e-34	6.8965e-32	1.72942	0.142732	5.7771	0.889462	0.00434933	0.0363953	0.0109005	0.0363953	flagellar biosynthesis anti-sigma factor FlgM	626	700	1270	929	121	86	119	181
B0684_RS01375	1.46967e-33	1.14088e-31	1.02464	0.0848718	5.83459	0.311614	0.00357212	0.0100132	0.0108343	0.0108343	hypothetical protein	466	615	863	642	223	170	176	174
B0684_RS05910	1.55209e-32	1.15124e-30	1.35702	0.114252	4.77638	0.545977	0.0117274	0.011415	0.0143798	0.0143798	ABC transporter ATP-binding protein	176	223	419	271	46	43	62	69
B0684_RS09135	1.56776e-32	1.15124e-30	1.11504	0.093886	5.52084	0.370342	0.00503837	0.0125908	0.0113037	0.0125908	NAD(P) transhydrogenase subunit alpha	289	438	687	623	136	133	137	111
B0684_RS05490	1.77719e-32	1.27069e-30	-1.26688	0.106766	4.89014	0.471683	0.0091493	0.00615061	0.0136485	0.0136485	sodium-dependent bicarbonate transport family permease	52	76	119	77	181	222	251	258
B0684_RS05930	3.46969e-32	2.41722e-30	1.38584	0.117345	4.66026	0.558461	0.0123185	-0.000963035	0.0152214	0.0152214	precorrin-2 C(20)-methyltransferase	162	194	367	257	51	43	53	43
B0684_RS08820	3.93048e-32	2.66978e-30	0.989377	0.0838497	7.3801	0.289062	0.0006996	0.0102498	0.0133619	0.0133619	LysM peptidoglycan-binding domain-containing protein	2195	2495	4147	3162	1029	749	857	920
B0684_RS01835	7.03448e-32	4.66163e-30	-1.08624	0.0924435	7.12466	0.35177	0.000924489	0.0161671	0.0121783	0.0161671	thiosulfohydrolase SoxB	551	919	936	857	1715	2077	2129	1834
B0684_RS10555	7.93125e-32	5.13077e-30	-2.41249	0.20549	4.25763	1.73528	0.0294979	0.0549544	0.0188364	0.0549544	hypothetical protein	16	22	31	25	113	268	259	261
B0684_RS12120	8.66185e-32	5.47308e-30	-0.937692	0.0799211	6.69885	0.262169	0.00142541	0.0113494	0.010721	0.0113494	4a-hydroxytetrahydrobiopterin dehydratase	458	552	649	606	984	1094	1393	1254
B0684_RS03020	3.45639e-31	2.08689e-29	0.995952	0.0857468	7.522	0.294958	0.00069339	0.0127841	0.0140116	0.0140116	cytochrome c4	2403	2833	5019	3757	874	894	1333	1016
B0684_RS08890	3.45331e-31	2.08689e-29	-0.985061	0.0848085	5.72389	0.284637	0.00341852	0.00520988	0.0109665	0.0109665	gamma-glutamyl-gamma-aminobutyrate hydrolase family protein	144	223	261	217	420	459	512	423
B0684_RS05655	3.76256e-30	2.22237e-28	1.03899	0.0910659	6.4979	0.322644	0.00167737	0.0149086	0.0104814	0.0149086	Na(+)/H(+) antiporter subunit A	772	1159	1832	1418	400	270	421	354
B0684_RS10795	4.8646e-30	2.81215e-28	0.913386	0.0802144	6.27591	0.243831	0.00242491	0.00395274	0.0104438	0.0104438	DNA topoisomerase IV subunit A	704	803	1277	1030	287	271	303	361
B0684_RS06280	1.07702e-29	6.09636e-28	1.99207	0.176019	4.20178	1.18692	0.0241354	0.0378302	0.0194247	0.0378302	hypothetical protein	138	191	326	185	32	14	22	23
B0684_RS00790	2.36289e-29	1.3102e-27	1.36795	0.121615	6.08983	0.560012	0.00285187	0.0267286	0.0105377	0.0267286	flagellar protein FlgN	718	804	1522	998	198	165	180	276
B0684_RS11775	4.27965e-29	2.32556e-27	1.26941	0.113383	5.82406	0.482436	0.0036235	0.022088	0.0108461	0.022088	Asp-tRNA(Asn)/Glu-tRNA(Gln) amidotransferase subunit GatA	485	596	1184	726	194	128	155	177
B0684_RS01420	6.01674e-29	3.20539e-27	0.943625	0.0845127	5.78393	0.261286	0.00339242	0.00463232	0.0108924	0.0108924	methyltransferase domain-containing protein	451	479	819	623	193	178	192	169
B0684_RS08285	9.72425e-29	5.08092e-27	1.03461	0.0930178	7.13187	0.320667	0.000870661	0.016434	0.0122105	0.016434	ribulose bisphosphate carboxylase small subunit	1499	1866	3173	3281	702	576	769	661
B0684_RS11430	1.35297e-28	6.93589e-27	0.996714	0.0898488	5.5117	0.296071	0.00482207	0.00944806	0.0113235	0.0113235	peroxiredoxin	325	424	627	477	153	109	126	160
B0684_RS10560	2.04617e-28	1.02953e-26	-3.74832	0.339025	4.08624	4.2113	0.0517219	0.178154	0.0207169	0.178154	DUF302 domain-containing protein	8	17	10	6	171	398	472	466
B0684_RS02505	5.15885e-28	2.54847e-26	2.63854	0.24046	6.98599	2.08823	0.00218164	0.11346	0.0115954	0.11346	RNA helicase	2972	3172	7006	6085	404	149	355	216
B0684_RS11640	6.79204e-28	3.29535e-26	1.19285	0.108956	9.15641	0.426894	0.000128747	0.0236142	0.0197129	0.0236142	chaperonin GroEL	11391	17700	26990	24168	4987	4983	5286	3758
B0684_RS02190	6.97197e-28	3.3233e-26	1.04716	0.0956688	5.1724	0.323282	0.00604264	0.00560742	0.0122624	0.0122624	tRNA preQ1(34) S-adenosylmethionine ribosyltransferase-isomerase QueA	210	282	515	384	99	91	89	97
B0684_RS11635	1.0473e-27	4.90604e-26	1.60561	0.147186	6.43013	0.773705	0.00263127	0.0406962	0.0104553	0.0406962	co-chaperone GroES	811	1417	2180	2198	274	227	317	200
B0684_RS09860	1.9327e-27	8.90026e-26	-1.14267	0.105287	5.50968	0.392056	0.00459091	0.0175798	0.011328	0.0175798	hypothetical protein	93	155	206	189	442	415	411	322
B0684_RS07880	3.83412e-27	1.73622e-25	-0.886351	0.0821449	6.03317	0.23603	0.0024518	0.0110438	0.0105991	0.0110438	hypothetical protein	221	283	356	344	572	661	607	515
B0684_RS04220	4.74771e-27	2.08399e-25	-1.18993	0.110481	6.089	0.425477	0.00258391	0.0218283	0.0105385	0.0218283	HD-GYP domain-containing protein	174	306	340	288	574	838	777	726
B0684_RS05745	4.75552e-27	2.08399e-25	-0.885107	0.0821805	5.95289	0.227231	0.00281092	0.00115347	0.0106963	0.0106963	hypothetical protein	192	280	362	286	547	479	618	528
B0684_RS07360	1.46241e-26	6.30693e-25	-0.988839	0.0927063	6.30456	0.294105	0.00184046	0.0153484	0.0104435	0.0153484	cytochrome c biogenesis protein	302	336	464	393	633	886	903	849
B0684_RS05925	1.75448e-26	7.44831e-25	1.49016	0.139929	4.29851	0.647008	0.0207401	-0.00609375	0.0184202	0.0184202	precorrin-8X methylmutase cobH	121	146	262	185	33	30	27	35
B0684_RS01660	4.09414e-26	1.71135e-24	1.66201	0.157235	5.45837	0.831604	0.00675052	0.042695	0.0114485	0.042695	flagellar biosynthesis protein FlhB	400	555	866	656	87	71	78	148
B0684_RS08825	4.90202e-26	2.018e-24	-0.8188	0.0775867	6.69559	0.196582	0.00132491	0.00454367	0.0107145	0.0107145	peptide deformylase	416	552	750	723	1077	1122	1206	1004
B0684_RS13150	6.22672e-26	2.52507e-24	-1.57493	0.149553	7.40806	0.747025	0.000692236	0.0440402	0.0134911	0.0440402	PEP-CTERM system histidine kinase PrsK	628	1015	761	979	3236	3433	3641	2840
B0684_RS01810	1.15175e-25	4.60192e-24	0.860157	0.0821324	6.07596	0.222955	0.00241667	0.0110748	0.0105518	0.0110748	SAM-dependent DNA methyltransferase	497	776	1011	770	301	239	243	243
B0684_RS01355	1.26942e-25	4.99857e-24	0.968002	0.0925114	6.18841	0.282394	0.00234621	0.0147705	0.0104617	0.0147705	flagellar protein FliT	654	696	1417	906	290	273	265	256
B0684_RS12990	1.88328e-25	7.3098e-24	-0.884148	0.0848008	7.47323	0.232365	0.000592396	0.00992766	0.01379	0.01379	hypothetical protein	1006	1229	1521	1306	2211	2625	2466	2616
B0684_RS01090	2.19242e-25	8.38985e-24	-0.814059	0.0781868	6.82889	0.195431	0.00117755	0.00592804	0.0110488	0.0110488	type I methionyl aminopeptidase	416	703	896	818	1233	1194	1360	1234
B0684_RS06395	2.25842e-25	8.52074e-24	-1.01709	0.0977137	5.94852	0.311932	0.0029145	0.0161814	0.0107017	0.0161814	hypothetical protein	208	274	297	248	526	630	596	554
B0684_RS10780	2.28934e-25	8.52074e-24	1.05986	0.101835	5.09962	0.328665	0.00818855	0.000818743	0.0125523	0.0125523	PAS domain S-box protein	230	264	452	327	78	75	93	104
B0684_RS11440	2.52875e-25	9.28461e-24	-0.821648	0.0790189	6.93827	0.202489	0.00107343	0.0101288	0.0114145	0.0114145	4-hydroxy-tetrahydrodipicolinate synthase	453	820	1011	871	1317	1401	1405	1499
B0684_RS01610	3.45772e-25	1.25262e-23	0.835248	0.0805582	6.17042	0.207638	0.00250751	0.00719056	0.0104717	0.0104717	flagellar motor protein MotB	550	724	1239	845	282	264	267	328
B0684_RS11045	4.51583e-25	1.61441e-23	1.00677	0.0973409	7.344	0.305838	0.000691641	0.0182588	0.013194	0.0182588	NADH-quinone oxidoreductase subunit L	1809	2535	4322	3247	1029	762	763	849
B0684_RS06095	5.88754e-25	2.07746e-23	1.3266	0.128581	5.97381	0.531161	0.00347806	0.0295879	0.0106705	0.0295879	nucleoside-diphosphate kinase	485	755	1301	1065	219	160	215	147
B0684_RS02080	7.21307e-25	2.51255e-23	-0.801136	0.0777972	6.66458	0.191403	0.00144716	0.00791686	0.0106577	0.0106577	hypothetical protein	420	638	676	629	1046	1010	1175	1005
B0684_RS08155	1.0235e-24	3.52005e-23	-0.809088	0.0788276	6.25544	0.196218	0.00198352	0.00872999	0.0104441	0.0104441	squalene synthase HpnC	287	410	456	406	608	719	741	761
B0684_RS12225	1.04604e-24	3.55262e-23	0.84487	0.0823306	5.93609	0.210051	0.00283966	0.00428407	0.010717	0.010717	DUF945 domain-containing protein	482	519	930	715	227	210	251	209
B0684_RS08490	3.33334e-24	1.11811e-22	1.05799	0.104242	5.01847	0.338441	0.00826551	0.0134671	0.0129371	0.0134671	hypothetical protein	192	244	455	303	68	65	90	103
B0684_RS06925	3.63039e-24	1.2029e-22	0.865443	0.0853402	5.77262	0.224632	0.00366009	0.00874687	0.0109058	0.0109058	DNA helicase RecQ	402	521	810	531	189	156	187	226
B0684_RS10690	5.19281e-24	1.69986e-22	-2.39924	0.237406	4.07834	1.74129	0.0311128	0.0816105	0.0208093	0.0816105	cupin domain-containing protein	18	23	19	17	101	170	230	246
B0684_RS03540	7.68817e-24	2.48676e-22	-1.20371	0.119563	6.77855	0.438482	0.0013467	0.0272441	0.0109069	0.0272441	GNAT family N-acetyltransferase	447	552	525	620	1229	1544	1592	1458
B0684_RS05980	9.58506e-24	3.06384e-22	0.775668	0.077213	6.58279	0.177885	0.00137658	0.00560268	0.0105471	0.0105471	glutamate--tRNA ligase	826	1014	1675	1374	466	450	435	420
B0684_RS13115	9.8284e-24	3.10509e-22	-0.820178	0.0816638	6.03153	0.198039	0.00273695	0.00407762	0.010601	0.010601	septal ring lytic transglycosylase RlpA family protein	241	301	379	316	496	536	623	621
B0684_RS00650	1.64511e-23	5.07927e-22	-0.986929	0.0987677	5.16975	0.288574	0.00723804	0.00475548	0.0122721	0.0122721	hypothetical protein	78	131	135	142	254	249	288	250
B0684_RS04405	1.63916e-23	5.07927e-22	-0.958229	0.0958922	5.3554	0.278107	0.00479556	0.0135951	0.0117051	0.0135951	HDIG domain-containing protein	104	171	172	143	262	300	353	326
B0684_RS09085	1.86791e-23	5.70238e-22	-0.874132	0.0875899	5.5444	0.231199	0.00408903	0.0109413	0.0112549	0.0112549	DUF2288 domain-containing protein	139	210	207	183	335	334	399	365
B0684_RS01985	2.35283e-23	7.10293e-22	-0.962501	0.0966667	6.60431	0.280707	0.00149092	0.017198	0.0105712	0.017198	mannose-1-phosphate guanylyltransferase/mannose-6-phosphate isomerase	410	536	546	540	918	1101	1231	1088
B0684_RS12115	3.06356e-23	9.1469e-22	-0.934786	0.0941318	6.24398	0.264854	0.00244267	0.0152789	0.0104447	0.0152789	ribosome small subunit-dependent GTPase A	275	341	460	375	575	844	803	777
B0684_RS05880	1.16758e-22	3.44818e-21	1.97023	0.201119	3.72656	1.17843	0.0477821	0.033116	0.0254766	0.033116	flagellar motor protein MotA	75	91	222	149	14	8	15	20
B0684_RS06185	1.45883e-22	4.26197e-21	-0.783628	0.0801765	6.17449	0.18013	0.00238724	0.00307388	0.0104693	0.0104693	hypothetical protein	260	366	456	382	557	596	726	703
B0684_RS06440	1.62507e-22	4.69715e-21	-0.865691	0.0886719	5.55627	0.227599	0.0038829	0.0118425	0.0112315	0.0118425	bifunctional proline dehydrogenase/L-glutamate gamma-semialdehyde dehydrogenase PutA	131	192	243	193	292	396	357	407
B0684_RS05635	1.81101e-22	5.1795e-21	1.24032	0.127188	5.19962	0.46727	0.00721435	0.025139	0.0121661	0.025139	3-hydroxyacyl-(acyl-carrier-protein) dehydratase FabA	256	307	539	454	117	84	82	73
B0684_RS07030	4.09364e-22	1.15858e-20	1.03054	0.106585	8.05265	0.32291	0.000357909	0.0223629	0.0162793	0.0223629	HU family DNA-binding protein	4167	6299	7700	5687	2024	1252	1779	1831
B0684_RS01195	4.43486e-22	1.24222e-20	-1.02222	0.105814	7.49873	0.31775	0.000588139	0.0218052	0.0139061	0.0218052	hypothetical protein	730	1420	1456	1367	2393	2919	3061	2556
B0684_RS08570	4.56862e-22	1.25383e-20	-0.98447	0.101938	5.06526	0.284648	0.00807457	0.000955044	0.0127083	0.0127083	thiol reductant ABC exporter subunit CydC	85	104	124	118	205	231	244	258
B0684_RS09225	4.55158e-22	1.25383e-20	-0.762946	0.0789972	7.00135	0.175242	0.000824985	0.00959501	0.0116561	0.0116561	type II secretion system protein GspE	664	864	978	844	1421	1469	1492	1428
B0684_RS00870	6.12136e-22	1.66317e-20	1.25902	0.130773	6.77028	0.482211	0.00140711	0.0327963	0.0108853	0.0327963	flagellar hook-associated protein 3	1330	1690	2717	1758	349	369	390	614
B0684_RS00180	8.0861e-22	2.17524e-20	-0.874339	0.0910881	6.45739	0.232643	0.00167163	0.0149225	0.0104635	0.0149225	nucleotide sugar dehydrogenase	370	468	509	487	808	967	965	836
B0684_RS00315	1.07205e-21	2.85564e-20	-0.738274	0.0771469	6.52106	0.163898	0.00140812	0.00812317	0.0104952	0.0104952	addiction module antidote protein, HigA family	411	490	596	606	951	744	987	887
B0684_RS13495	1.22919e-21	3.24245e-20	0.964553	0.100942	5.68034	0.283285	0.00389649	0.0164819	0.0110256	0.0164819	ribonuclease T	301	482	781	670	170	131	165	192
B0684_RS00865	1.3135e-21	3.43151e-20	1.53491	0.160746	7.6994	0.717425	0.000643906	0.0510345	0.0148015	0.0510345	flagellar hook-associated protein FlgK	3899	4931	7833	5094	823	834	735	1451
B0684_RS11040	1.34178e-21	3.47202e-20	0.91073	0.0953996	5.56233	0.252582	0.00429857	0.0139036	0.0112199	0.0139036	NADH-quinone oxidoreductase subunit NuoK	278	426	690	520	180	126	142	152
B0684_RS08270	1.41222e-21	3.6198e-20	-0.815328	0.0854536	7.53001	0.192077	0.000556764	0.00194706	0.0140479	0.0140479	MexH family multidrug efflux RND transporter periplasmic adaptor subunit	1015	1375	1729	1466	2352	2376	2767	2648
B0684_RS05935	1.46662e-21	3.72413e-20	1.17389	0.123084	4.59077	0.413058	0.0145299	0.00803549	0.0157696	0.0157696	precorrin-3B C(17)-methyltransferase	142	149	304	228	51	51	42	53
B0684_RS08575	1.49822e-21	3.76913e-20	-1.41754	0.148667	5.26576	0.612012	0.00687868	0.0373249	0.0119544	0.0373249	thiol reductant ABC exporter subunit CydD	72	126	102	131	270	381	392	393
B0684_RS01790	2.01454e-21	5.02157e-20	1.22628	0.129024	5.94589	0.458182	0.00335289	0.0299413	0.010705	0.0299413	SAM-dependent methyltransferase	581	693	1127	818	251	180	154	174
B0684_RS09925	2.72037e-21	6.7193e-20	0.781724	0.0825217	5.89762	0.186152	0.00285635	0.010623	0.0107633	0.0107633	lipoprotein-releasing system transmembrane subunit LolC	346	556	901	725	234	186	243	230
B0684_RS07280	2.87192e-21	7.02974e-20	0.769423	0.0812717	6.01322	0.1762	0.00258758	0.00564187	0.0106226	0.0106226	proline--tRNA ligase	426	597	992	772	260	254	250	240
B0684_RS10770	3.01627e-21	7.31715e-20	0.855311	0.0903927	5.44124	0.216732	0.00485153	0.00414994	0.0114901	0.0114901	membrane protein	277	374	542	417	114	147	151	133
B0684_RS08265	3.08989e-21	7.42941e-20	-0.776957	0.0821339	7.22848	0.180388	0.000839288	0.00839247	0.0126527	0.0126527	TetR/AcrR family transcriptional regulator	748	994	1478	1040	1593	1594	2054	2176
B0684_RS10550	3.82617e-21	9.11905e-20	-2.03241	0.21536	3.42493	1.25879	0.0622619	0.0294329	0.030498	0.030498	TlpA family protein disulfide reductase	7	11	13	19	47	85	76	111
B0684_RS01605	4.01292e-21	9.48095e-20	0.747235	0.0792211	6.21425	0.169949	0.00210091	0.0100534	0.010451	0.010451	ParA family protein	580	744	1159	833	273	341	292	341
B0684_RS11800	4.50661e-21	1.05556e-19	-1.36683	0.145097	4.01729	0.564299	0.0205671	0.0150401	0.0215393	0.0215393	hypothetical protein	28	29	38	28	86	120	91	102
B0684_RS12130	5.45038e-21	1.2657e-19	0.851401	0.0905735	5.48694	0.221173	0.00479413	0.011613	0.0113798	0.011613	oligoribonuclease	244	359	616	517	159	117	148	148
B0684_RS01005	6.69561e-21	1.516e-19	-1.60413	0.171044	7.58564	0.785363	0.000589381	0.0579231	0.0142981	0.0579231	Crp/Fnr family transcriptional regulator	966	1073	924	952	3686	4649	4053	3568
B0684_RS04040	6.65558e-21	1.516e-19	1.05211	0.112176	4.82389	0.336952	0.011104	0.0130277	0.0140631	0.0140631	hypothetical protein	144	217	343	273	77	71	63	55
B0684_RS05000	6.63867e-21	1.516e-19	0.786421	0.0838461	5.87175	0.185628	0.00326733	0.00714591	0.010793	0.010793	hypothetical protein	424	584	766	603	250	205	213	199
B0684_RS01620	6.81482e-21	1.53024e-19	0.746868	0.0796526	6.24912	0.170251	0.0019582	0.0107309	0.0104443	0.0107309	chemotaxis response regulator protein-glutamate methylesterase	670	779	1191	770	292	283	347	372
B0684_RS09080	6.97688e-21	1.55379e-19	-0.74261	0.0792193	6.17589	0.162515	0.00208292	0.00369525	0.0104685	0.0104685	DUF3775 domain-containing protein	294	337	438	417	598	629	653	639
B0684_RS06410	7.05617e-21	1.55867e-19	0.805286	0.0859163	5.69592	0.188716	0.00375942	0.000247839	0.0110038	0.0110038	molybdopterin oxidoreductase	346	441	709	543	182	151	189	199
B0684_RS05750	8.29868e-21	1.81835e-19	-0.778815	0.0832443	5.81002	0.178458	0.0029971	0.00302023	0.0108621	0.0108621	HlyD family secretion protein	193	230	334	262	384	435	467	500
B0684_RS02700	1.02059e-20	2.21835e-19	1.55006	0.166068	4.67084	0.733756	0.014127	0.04103	0.0151408	0.04103	hypothetical protein	126	218	467	335	48	38	54	38
B0684_RS07830	1.20394e-20	2.59612e-19	0.864682	0.0928132	8.22161	0.22549	0.000296835	0.0135503	0.0169317	0.0169317	DNA topoisomerase (ATP-hydrolyzing) subunit B	4321	5468	8774	7822	2535	1780	2497	2007
B0684_RS11540	1.26166e-20	2.69915e-19	1.31886	0.14164	4.21028	0.510343	0.0207899	-0.00519105	0.0193337	0.0193337	hypothetical protein	104	121	198	171	35	24	38	29
B0684_RS06700	1.31819e-20	2.77637e-19	0.883257	0.0949051	7.37899	0.238338	0.000761174	0.0172528	0.0133568	0.0172528	hypothetical protein	1667	2686	3872	3335	1060	887	1024	777
B0684_RS08955	1.31079e-20	2.77637e-19	1.17515	0.12626	7.34451	0.421891	0.000819692	0.0310636	0.0131964	0.0310636	translational GTPase TypA	1924	2338	4967	4042	928	654	859	697
B0684_RS03095	1.38188e-20	2.88814e-19	-1.52339	0.163775	5.92476	0.70904	0.00318139	0.0504629	0.0107308	0.0504629	TonB-dependent receptor	131	207	217	235	460	690	980	881
B0684_RS12765	2.32733e-20	4.82699e-19	0.812632	0.0878887	5.55489	0.199578	0.00421465	0.00850249	0.0112342	0.0112342	succinylglutamate desuccinylase	299	423	641	418	172	147	167	137
B0684_RS09250	4.43073e-20	9.11992e-19	-0.927527	0.10107	5.48936	0.263313	0.00481925	0.0156111	0.0113741	0.0156111	ribonucleoside-diphosphate reductase, adenosylcobalamin-dependent	137	185	194	162	294	318	388	401
B0684_RS10570	5.73678e-20	1.17194e-18	-2.84816	0.311302	4.42274	2.48384	0.0221801	0.171638	0.0172259	0.171638	class I SAM-dependent methyltransferase	23	27	14	25	175	403	367	367
B0684_RS05535	5.91789e-20	1.19992e-18	1.1438	0.125063	5.87464	0.40061	0.0033855	0.0278961	0.0107898	0.0278961	RNA polymerase-binding protein DksA	408	585	1146	865	215	167	198	151
B0684_RS04720	7.35598e-20	1.48046e-18	-0.944075	0.103491	5.32898	0.273012	0.00575445	0.0156664	0.0117751	0.0156664	GGDEF domain-containing protein	113	152	172	137	236	287	328	356
B0684_RS05905	7.81515e-20	1.56131e-18	1.25251	0.137401	4.31028	0.456958	0.0194558	-0.00926792	0.0183025	0.0183025	cobalt-precorrin-5B (C(1))-methyltransferase	121	125	226	163	34	30	38	41
B0684_RS07400	9.28342e-20	1.8411e-18	-0.957713	0.105278	4.83417	0.275247	0.00817013	0.00721255	0.0139966	0.0139966	transcriptional antiterminator, Rof	59	82	116	96	147	212	186	193
B0684_RS11055	9.83226e-20	1.93581e-18	0.774297	0.0851738	6.75864	0.183733	0.00119229	0.0133169	0.0108558	0.0133169	NADH-quinone oxidoreductase subunit NuoN	924	1141	2134	1727	582	439	526	578
B0684_RS10280	1.1054e-19	2.1607e-18	-1.05666	0.116397	4.62475	0.340379	0.0115991	0.013335	0.0154974	0.0154974	DUF4102 domain-containing protein	38	59	93	91	147	177	154	147
B0684_RS08585	1.68021e-19	3.2608e-18	-1.44485	0.159963	5.86406	0.640317	0.00357314	0.0476034	0.0108015	0.0476034	cytochrome ubiquinol oxidase subunit I	124	261	200	196	501	706	757	686
B0684_RS13310	2.05561e-19	3.96106e-18	-0.737232	0.0818213	5.98055	0.160927	0.0027272	0.00385127	0.0106623	0.0106623	YqgE/AlgH family protein	201	311	379	353	480	512	508	569
B0684_RS06820	2.4933e-19	4.77063e-18	0.88396	0.0983372	5.12785	0.232592	0.00690667	0.00398843	0.0124337	0.0124337	hypothetical protein	198.629	245.36	433.33	334.519	104.194	99	90	97.2235
B0684_RS00640	2.62223e-19	4.98225e-18	-1.5308	0.1704	5.72168	0.719301	0.00424984	0.0538227	0.0109693	0.0538227	acyl-CoA dehydrogenase	100	150	154	261	600	683	579	520
B0684_RS07345	2.77227e-19	5.23073e-18	0.71256	0.0793726	6.18265	0.155561	0.00213531	0.010105	0.0104647	0.0104647	aspartate--tRNA ligase	506	673	1115	902	347	303	305	273
B0684_RS12275	2.84965e-19	5.33965e-18	0.754131	0.0840316	6.91731	0.174595	0.00120948	0.0129131	0.0113389	0.0129131	hypothetical protein	1291	1703	2077	1542	652	503	725	642
B0684_RS13400	2.98041e-19	5.54642e-18	1.03601	0.115504	5.08899	0.329531	0.00694208	0.0197404	0.0125992	0.0197404	LysM peptidoglycan-binding domain-containing protein	173	274	497	348	88	68	88	108
B0684_RS06420	3.68824e-19	6.81698e-18	0.899951	0.100599	5.74698	0.248752	0.00329927	0.016941	0.0109371	0.016941	D-hexose-6-phosphate mutarotase	412	505	764	548	195	205	161	163
B0684_RS01920	3.73854e-19	6.81719e-18	-0.87346	0.097654	5.64033	0.234329	0.00398521	0.0150874	0.0110851	0.0150874	type 1 glutamine amidotransferase	154	215	260	189	322	365	502	405
B0684_RS08505	3.71578e-19	6.81719e-18	0.793122	0.0886654	5.60571	0.183031	0.00458152	-0.00072591	0.0111416	0.0111416	hypothetical protein	290	437	597	528	153	160	186	162
B0684_RS00875	3.78077e-19	6.84823e-18	0.923333	0.103244	5.15125	0.261857	0.00748513	0.0138336	0.0123415	0.0138336	hypothetical protein	198	292	451	322	99	91	82	124
B0684_RS00895	4.01555e-19	7.22533e-18	0.726809	0.0813301	6.02601	0.154655	0.00262169	0.00172548	0.0106075	0.0106075	L-histidine N(alpha)-methyltransferase	420	650	963	716	249	243	273	275
B0684_RS00185	5.58975e-19	9.99168e-18	-1.29317	0.145302	5.36049	0.513992	0.00542767	0.0367977	0.0116919	0.0367977	hypothetical protein	107	136	111	141	310	370	422	373
B0684_RS13170	6.65761e-19	1.18227e-17	-0.831421	0.0936235	6.18389	0.212529	0.00202791	0.0155028	0.0104641	0.0155028	UDP-glucose 4-epimerase GalE	258	341	389	457	598	708	757	604
B0684_RS00310	7.02758e-19	1.23987e-17	-1.03313	0.116416	6.5642	0.32819	0.00162325	0.025482	0.0105289	0.025482	plasmid maintenance system killer protein	281	521	549	596	1150	1087	1199	886
B0684_RS05755	7.98281e-19	1.39931e-17	-0.774841	0.0874513	6.31114	0.184647	0.00199241	0.013303	0.0104434	0.013303	AcrB/AcrD/AcrF family protein	361	391	485	426	625	707	860	757
B0684_RS07135	8.04152e-19	1.40057e-17	0.699709	0.0789789	6.35516	0.14557	0.00203082	0.00460317	0.0104445	0.0104445	Rne/Rng family ribonuclease	612	805	1297	1042	407	339	355	366
B0684_RS01625	8.54148e-19	1.47817e-17	0.764816	0.0863934	7.61044	0.176542	0.000518822	0.0104651	0.0144088	0.0144088	chemotaxis protein CheA	2461	3089	4868	3112	1236	1129	1198	1432
B0684_RS06825	9.24925e-19	1.59052e-17	1.03205	0.116698	6.56534	0.32767	0.00178817	0.0254485	0.01053	0.0254485	hypothetical protein	766.371	1103.64	2010.67	1765.48	426.806	390	386	332.776
B0684_RS03350	9.90413e-19	1.69242e-17	0.747253	0.0845673	7.21972	0.171799	0.000850132	0.0134531	0.0126119	0.0134531	twitching motility protein PilT	1692	2204	2946	2120	883	724	797	1019
B0684_RS08535	1.13563e-18	1.92845e-17	-0.72518	0.0822118	6.67633	0.16184	0.00136866	0.0121489	0.0106781	0.0121489	hypothetical protein	492	649	673	647	964	955	1195	1021
B0684_RS00695	1.29548e-18	2.17272e-17	-0.991004	0.112536	5.83449	0.302307	0.0029899	0.0223387	0.0108344	0.0223387	AraC family transcriptional regulator	181	260	250	238	421	560	545	512
B0684_RS13025	1.29084e-18	2.17272e-17	-0.767143	0.0871107	5.55641	0.174981	0.00394529	0.0040299	0.0112313	0.0112313	hypothetical protein	152	187	278	182	345	307	366	356
B0684_RS13450	1.69024e-18	2.81741e-17	-0.708121	0.0806861	5.99093	0.147459	0.00237094	0.00251977	0.0106495	0.0106495	ferric iron uptake transcriptional regulator	248	263	406	349	510	505	535	507
B0684_RS04725	2.79285e-18	4.62694e-17	0.689394	0.079063	6.92675	0.145274	0.00112924	0.00993603	0.0113727	0.0113727	diguanylate cyclase	1210	1513	2039	1721	749	507	720	660
B0684_RS07355	2.93639e-18	4.83525e-17	-0.783011	0.0898578	5.43642	0.189015	0.00456431	0.0115845	0.0115019	0.0115845	PDZ domain-containing protein	135	162	240	164	250	327	358	301
B0684_RS00480	3.23844e-18	5.30051e-17	-0.775785	0.0891422	5.99284	0.185577	0.00244879	0.0134439	0.0106472	0.0134439	hypothetical protein	186	345	360	352	583	477	550	527
B0684_RS08795	3.99241e-18	6.49544e-17	0.931176	0.107291	4.90538	0.258518	0.0094649	0.00310962	0.0135576	0.0135576	oxygen-dependent coproporphyrinogen oxidase	149	225	353	269	88	62	82	75
B0684_RS11485	4.30426e-18	6.96112e-17	0.846521	0.0976329	5.18303	0.215781	0.00684031	0.00603866	0.0122241	0.0122241	tyrosine--tRNA ligase	207	254	500	311	102	106	105	107
B0684_RS08080	4.66991e-18	7.46362e-17	0.853366	0.0985279	6.73505	0.224708	0.00146986	0.0179456	0.0107992	0.0179456	STAS domain-containing protein	911	1341	2303	1472	568	488	505	431
B0684_RS09570	4.65787e-18	7.46362e-17	0.841482	0.0971526	5.59415	0.218493	0.00411301	0.0147642	0.0111616	0.0147642	octaprenyl diphosphate synthase	273	414	748	497	159	140	198	145
B0684_RS01640	5.07192e-18	8.05871e-17	1.03721	0.119885	5.65239	0.332012	0.00479614	0.0239486	0.0110666	0.0239486	RNA polymerase sigma factor FliA	361	507	766	560	138	128	139	222
B0684_RS02180	5.38581e-18	8.45853e-17	1.22001	0.141125	5.5566	0.459406	0.00552501	0.0343075	0.0112309	0.0343075	preprotein translocase subunit YajC	276	474	862	684	142	103	157	112
B0684_RS10465	5.38203e-18	8.45853e-17	-0.83238	0.0962849	5.49769	0.213852	0.0047059	0.0138356	0.0113549	0.0138356	inositol monophosphatase family protein	102	177	232	238	326	278	407	337
B0684_RS04670	5.90706e-18	9.22384e-17	0.84493	0.097857	6.62928	0.220389	0.00154697	0.017605	0.0106034	0.017605	ketoacyl-ACP synthase III	835	1014	1930	1632	522	382	482	418
B0684_RS05900	6.06608e-18	9.41803e-17	1.40389	0.162651	4.4962	0.608468	0.0163291	0.0365817	0.016567	0.0365817	uroporphyrinogen-III C-methyltransferase	123	155	338	247	32	34	38	60
B0684_RS05920	7.08832e-18	1.09426e-16	1.22884	0.142665	4.14256	0.459488	0.0206326	0.0120877	0.020074	0.020074	precorrin-3B synthase	105	93	207	134	32	23	31	37
B0684_RS09140	7.59781e-18	1.16629e-16	1.19851	0.139272	6.61963	0.443656	0.00151653	0.0372768	0.0105904	0.0372768	NAD(P) transhydrogenase subunit alpha	842	1329	2580	1803	452	313	430	313
B0684_RS05555	9.72269e-18	1.48408e-16	0.777811	0.0906837	5.37764	0.179607	0.00479918	0.00307929	0.0116479	0.0116479	3'-5' exonuclease	282	320	502	343	126	121	135	148
B0684_RS04815	9.81279e-18	1.48946e-16	0.74847	0.0872737	5.67124	0.167811	0.00419476	0.00484894	0.0110386	0.0110386	exodeoxyribonuclease V subunit gamma	362	400	668	491	171	146	204	206
B0684_RS11885	1.01921e-17	1.53844e-16	0.853024	0.0995157	6.63666	0.224877	0.00152586	0.0182809	0.0106139	0.0182809	30S ribosomal protein S6	896	954	1944	1680	503	389	474	439
B0684_RS13355	1.07889e-17	1.61953e-16	0.701857	0.0819429	6.00843	0.145342	0.00280093	0.00256389	0.0106283	0.0106283	PAS domain S-box protein	428	593	871	755	276	234	247	279
B0684_RS00025	1.24977e-17	1.86574e-16	0.762655	0.0892178	7.69961	0.179829	0.000469263	0.0154504	0.0148025	0.0154504	STAS domain-containing protein	2439	3158	5069	4196	1561	1016	1614	1342
B0684_RS03315	1.36095e-17	2.0206e-16	-0.789771	0.0924963	7.12071	0.192877	0.000861802	0.0162493	0.0121608	0.0162493	lytic murein transglycosylase	728	888	1133	988	1405	1421	1747	2169
B0684_RS11050	1.37075e-17	2.02409e-16	0.953306	0.11166	6.77918	0.281029	0.00128373	0.0236522	0.0109085	0.0236522	NADH-quinone oxidoreductase subunit M	939	1391	2437	1896	604	388	542	464
B0684_RS08275	1.47504e-17	2.16631e-16	-0.834425	0.0978328	8.85881	0.201618	0.000146639	0.0029863	0.0189959	0.0189959	acriflavine resistance protein B	3823	5137	6547	5393	9315	9365	10551	9406
B0684_RS01095	1.49291e-17	2.18077e-16	0.773096	0.0906571	7.99747	0.179838	0.000379328	0.0102062	0.0160581	0.0160581	30S ribosomal protein S2	3061	4196	7420	5779	1958	1613	2037	1722
B0684_RS00925	1.74227e-17	2.53142e-16	-0.707694	0.0831623	5.84521	0.146604	0.00300949	0.00108519	0.0108224	0.0108224	DUF2007 domain-containing protein	197	259	323	313	404	421	510	449
B0684_RS08315	1.96689e-17	2.84258e-16	0.662883	0.0780254	6.797	0.133839	0.00121913	0.00845494	0.0109568	0.0109568	BMC domain-containing protein	902	1225	1893	1733	512	493	691	649
B0684_RS13155	2.00371e-17	2.88046e-16	-1.66563	0.196105	7.73635	0.858589	0.000564437	0.0763495	0.0149625	0.0763495	hypothetical protein	810	1504	881	1373	4257	4822	5700	4377
B0684_RS11765	2.11523e-17	3.02478e-16	0.697661	0.0822007	7.23917	0.147749	0.00081141	0.00931933	0.0127025	0.0127025	rod shape-determining protein	1409	2032	3293	2418	1010	756	890	912
B0684_RS01210	2.15187e-17	3.03979e-16	-1.10244	0.129924	7.51156	0.37619	0.000594378	0.0331662	0.0139643	0.0331662	GGDEF domain-containing protein	972	1371	1373	1011	2854	3116	2865	2651
B0684_RS04760	2.14359e-17	3.03979e-16	-0.902205	0.10632	4.85453	0.237916	0.00874062	-0.00249639	0.0138674	0.0138674	toxin RelE	59	85	123	106	176	150	220	187
B0684_RS11200	2.15929e-17	3.03979e-16	0.69947	0.0824372	6.77711	0.151438	0.00127108	0.0123207	0.0109031	0.0123207	poly-beta-1,6-N-acetyl-D-glucosamine N-deacetylase PgaB	993	1282	1870	1513	669	475	507	603
B0684_RS05065	2.44613e-17	3.42584e-16	0.683348	0.0806751	6.10823	0.138622	0.00249698	0.003574	0.01052	0.01052	ATP phosphoribosyltransferase	532	650	941	737	315	264	315	263
B0684_RS05740	2.52084e-17	3.51238e-16	-0.748538	0.0884079	5.56696	0.173487	0.00413688	0.011495	0.0112111	0.011495	hypothetical protein	146	218	278	176	339	343	355	336
B0684_RS04100	3.24297e-17	4.49548e-16	0.893245	0.105867	4.9315	0.245499	0.00900952	0.0114431	0.0134059	0.0134059	DUF4440 domain-containing protein	142	214	385	280	89	62	90	81
B0684_RS11670	3.34458e-17	4.6128e-16	1.05621	0.125234	4.95304	0.345621	0.00873609	0.0226311	0.0132846	0.0226311	iron ABC transporter permease	179	277	374	267	90	53	96	69
B0684_RS06710	3.45908e-17	4.74663e-16	1.25047	0.148337	8.2581	0.484483	0.000370003	0.0436376	0.0170674	0.0436376	sulfurtransferase TusA family protein	5737	8321	10724	7929	2631	1351	2136	1593
B0684_RS06995	3.87993e-17	5.29737e-16	0.739852	0.0879053	7.7326	0.160196	0.00050849	0.00392666	0.0149462	0.0149462	YeeE/YedE family protein	2466	3328	5453	3991	1273	1339	1559	1544
B0684_RS01690	3.95079e-17	5.36715e-16	1.85546	0.220511	6.02733	1.067	0.00413162	0.093119	0.0106059	0.093119	flagellar motor switch protein FliM	700	1074	1810	1331	136	123	104	273
B0684_RS00230	4.05365e-17	5.47948e-16	-0.953657	0.113378	6.63477	0.281883	0.00131834	0.0243906	0.0106112	0.0243906	acyl-CoA ligase (AMP-forming), exosortase A system-associated	379	585	517	650	984	1044	1314	1113
B0684_RS06615	4.36789e-17	5.87502e-16	-1.01322	0.120584	4.58077	0.318245	0.0116485	0.0174327	0.0158511	0.0174327	hypothetical protein	47	61	89	68	133	189	125	144
B0684_RS06380	5.10481e-17	6.8324e-16	1.19432	0.142448	4.67707	0.442331	0.0125043	0.0280788	0.0150937	0.0280788	hypothetical protein	165	152	381	226	50	58	46	59
B0684_RS02175	5.60548e-17	7.46573e-16	1.04323	0.124591	7.37004	0.337561	0.00069605	0.0303497	0.0133153	0.0303497	protein translocase subunit SecD	1761	2468	4608	3836	1057	715	932	744
B0684_RS13140	5.64403e-17	7.4804e-16	-1.18299	0.141296	7.80104	0.434073	0.000459032	0.0394701	0.0152409	0.0394701	PEP-CTERM system TPR-repeat protein PrsT	1343.29	1705.27	1451.44	1508.19	3435.16	3879.04	4107.56	4615.77
B0684_RS04350	6.75687e-17	8.91186e-16	-0.751252	0.0899573	6.46143	0.175124	0.00174172	0.0144429	0.0104649	0.0144429	hypothetical protein	369	519	552	528	692	885	953	858
B0684_RS03910	7.01964e-17	9.2137e-16	0.819079	0.0981321	5.61002	0.208192	0.00430619	0.0149536	0.0111343	0.0149536	tRNA-Gly	310	393	632	556	160	125	224	159
B0684_RS02350	7.1211e-17	9.25743e-16	0.791885	0.0948933	5.25016	0.181846	0.00600771	-0.00288156	0.0120018	0.0120018	type I glyceraldehyde-3-phosphate dehydrogenase	221	286	418	363	116	113	111	122
B0684_RS02400	7.09025e-17	9.25743e-16	0.683557	0.0819071	6.01863	0.139051	0.00280138	0.00367505	0.0106162	0.0106162	small mechanosensitive ion channel protein MscS	449	607	876	702	303	234	266	255
B0684_RS07760	7.34171e-17	9.49877e-16	0.811439	0.0972786	7.20111	0.204346	0.000867305	0.0180589	0.0125256	0.0180589	F0F1 ATP synthase subunit A	1325	2012	3375	2732	927	683	917	730
B0684_RS00215	7.4704e-17	9.61947e-16	-1.30768	0.156809	6.12614	0.530734	0.00266435	0.0465137	0.0105041	0.0465137	GNAT family N-acetyltransferase	202	335	246	287	777	905	771	735
B0684_RS04755	7.62192e-17	9.76828e-16	-0.851745	0.102165	4.99368	0.215536	0.0078103	0.00182469	0.013065	0.013065	transcriptional regulator	71	93	138	139	205	176	245	194
B0684_RS12835	8.0862e-17	1.03146e-15	-0.791525	0.0950213	5.18364	0.194328	0.00583619	0.0120427	0.0122219	0.0122219	JAB domain-containing protein	77	143	173	161	222	261	237	237
B0684_RS00885	8.89071e-17	1.12879e-15	-0.723714	0.0869981	5.58825	0.158473	0.00396531	0.00633304	0.011172	0.011172	ergothioneine biosynthesis protein EgtB	153	214	242	225	305	352	345	388
B0684_RS00305	1.03603e-16	1.30925e-15	-0.981659	0.118264	6.05151	0.299306	0.00253846	0.0254342	0.0105782	0.0254342	hypothetical protein	216	325	274	354	613	582	705	612
B0684_RS07545	1.05786e-16	1.33065e-15	-0.804085	0.0968998	5.15802	0.188738	0.00646341	-0.00178698	0.0123157	0.0123157	hypothetical protein	97	120	173	134	213	243	253	230
B0684_RS06795	1.10657e-16	1.38551e-15	0.783172	0.0944405	5.22633	0.185421	0.00576092	0.00611057	0.0120771	0.0120771	lipoate--protein ligase family protein	247	277	400	313	127	94	110	125
B0684_RS11535	1.25623e-16	1.56568e-15	1.06701	0.128903	4.38211	0.34954	0.0156266	0.0126664	0.0176051	0.0176051	HAD-IB family hydrolase	99	124	256	163	43	30	51	47
B0684_RS05915	1.29934e-16	1.61201e-15	1.33996	0.161955	3.84534	0.54065	0.0286876	0.00357747	0.0237711	0.0237711	ABC transporter permease	64	81	151	131	27	17	19	23
B0684_RS11530	1.30772e-16	1.61503e-15	-0.637381	0.0770448	6.6235	0.118904	0.00127628	0.00202661	0.0105955	0.0105955	RNA pyrophosphohydrolase	419	531	834	723	849	856	1014	1035
B0684_RS01535	1.34192e-16	1.64977e-15	0.676074	0.0817522	6.03916	0.137854	0.00277465	0.00569618	0.0105922	0.0105922	LemA family protein	396	647	965	725	284	251	286	260
B0684_RS13145	1.51769e-16	1.85746e-15	-1.35133	0.163696	7.68118	0.567674	0.000616226	0.0529764	0.0147217	0.0529764	PEP-CTERM-box response regulator transcription factor	869	1591	1098	1460	3864	4126	4061	3383
B0684_RS08500	1.57189e-16	1.91516e-15	0.829691	0.100557	5.26464	0.214016	0.00582053	0.0144031	0.0119577	0.0144031	hypothetical protein	243	290	463	336	138	87	137	106
B0684_RS02465	1.79248e-16	2.16677e-15	-1.03213	0.125331	6.29132	0.331297	0.00202212	0.0293938	0.0104436	0.0293938	PepSY domain-containing protein	284	412	394	349	666	920	921	788
B0684_RS10210	1.79434e-16	2.16677e-15	0.835192	0.101419	7.14383	0.216932	0.000906104	0.0196655	0.0122641	0.0196655	bifunctional diguanylate cyclase/phosphodiesterase	1350	2159	2803	2509	950	589	774	742
B0684_RS09255	1.83742e-16	2.20897e-15	-1.15809	0.140678	4.57664	0.417121	0.0112388	0.0283417	0.015885	0.0283417	hypothetical protein	48	69	62	62	153	185	163	129
B0684_RS01370	1.88156e-16	2.25207e-15	0.663855	0.0806687	6.10005	0.136842	0.0024872	0.0102612	0.0105277	0.0105277	UDP-glucose 4-epimerase GalE	490	734	868	715	339	259	280	282
B0684_RS04050	2.0149e-16	2.40108e-15	0.721937	0.0878142	5.54634	0.153863	0.00417158	0.00160445	0.0112511	0.0112511	sensor domain-containing diguanylate cyclase	274	358	567	491	166	144	187	150
B0684_RS09855	2.30088e-16	2.72991e-15	-0.723206	0.0881393	5.60224	0.162754	0.00408176	0.0114553	0.0111475	0.0114553	addiction module antitoxin	122	217	306	233	329	377	341	359
B0684_RS00225	2.67758e-16	3.14935e-15	-1.02856	0.125633	6.70472	0.329324	0.00134885	0.0302183	0.010733	0.0302183	pyridoxal-dependent decarboxylase, exosortase A system-associated	464	575	524	607	1088	1317	1353	1191
B0684_RS02500	2.66863e-16	3.14935e-15	0.96069	0.117337	4.88196	0.287295	0.00908265	0.0184534	0.0136979	0.0184534	methyl-accepting chemotaxis protein	203	197	375	205	66	65	78	86
B0684_RS10980	2.89048e-16	3.3851e-15	0.851008	0.104063	5.73278	0.225483	0.00399487	0.0176634	0.010955	0.0176634	preprotein translocase subunit SecG	349	398	783	686	199	142	208	186
B0684_RS10290	3.13161e-16	3.65175e-15	-0.69965	0.0856559	5.6465	0.151007	0.00359829	0.0094069	0.0110756	0.0110756	transcriptional repressor	149	234	296	229	299	364	373	426
B0684_RS10830	3.20601e-16	3.72253e-15	0.972985	0.119161	7.33785	0.294828	0.000749627	0.027649	0.0131653	0.027649	30S ribosomal protein S9	1659	2310	4483	3416	1062	707	856	825
B0684_RS07515	3.48272e-16	4.02662e-15	0.944655	0.115833	9.14608	0.277965	0.000111269	0.0267233	0.0196909	0.0267233	glutamate--ammonia ligase	10081	16923	21773	20680	6624	4902	5508	4351
B0684_RS06775	3.98692e-16	4.59003e-15	0.793783	0.0975288	8.80532	0.182378	0.000174417	0.00256889	0.0188493	0.0188493	radical SAM protein	7711	10252	15355	11974	4332	3517	4259	4149
B0684_RS10515	4.17458e-16	4.78579e-15	1.17667	0.144671	4.94112	0.431465	0.00895468	0.0329049	0.0133513	0.0329049	porin family protein	170	238	428	347	88	65	81	51
B0684_RS02775	5.09272e-16	5.81384e-15	-0.775989	0.0956917	7.75463	0.187743	0.000467587	0.0178462	0.0150415	0.0178462	acyl-CoA desaturase	1476	1605	1957	2028	2550	2837	3538	3632
B0684_RS04035	5.18404e-16	5.89332e-15	1.03189	0.127282	4.45945	0.312961	0.0155091	-0.00531997	0.0168925	0.0168925	hypothetical protein	103	164	213	181	50	41	54	41
B0684_RS08770	5.20863e-16	5.8966e-15	0.716811	0.0884239	5.80695	0.160209	0.00333831	0.0122993	0.0108656	0.0122993	acetyl-CoA carboxylase biotin carboxyl carrier protein	428	488	764	481	232	185	204	220
B0684_RS03960	6.39956e-16	7.21478e-15	-0.626987	0.0775834	6.627	0.115347	0.00143811	0.00209572	0.0106003	0.0106003	M23 family peptidase	411	597	835	678	818	885	1033	1013
B0684_RS04030	7.66359e-16	8.60412e-15	1.42779	0.177157	4.98658	0.636257	0.0098601	0.0529094	0.0131025	0.0529094	hypothetical protein	216	331	452	369	101	56	48	63
B0684_RS11755	8.20449e-16	9.1735e-15	1.33012	0.165209	3.82007	0.522159	0.0304658	-0.0110163	0.0241222	0.0241222	rod shape-determining protein MreD	68	77	147	118	19	20	27	18
B0684_RS06550	8.48615e-16	9.44954e-15	0.638999	0.0794085	6.32656	0.124716	0.00216789	0.00722712	0.0104435	0.0104435	bifunctional methylenetetrahydrofolate dehydrogenase/methenyltetrahydrofolate cyclohydrolase FolD	619	824	1292	798	343	335	387	406
B0684_RS06180	9.25244e-16	1.02608e-14	1.40535	0.174874	4.49734	0.616716	0.0178908	0.0432709	0.0165571	0.0432709	hypothetical protein	152	122	330	262	52	34	38	37
B0684_RS13235	9.4069e-16	1.03897e-14	0.912574	0.113584	8.5999	0.260057	0.000219263	0.0255834	0.018239	0.0255834	50S ribosomal protein L10	6293	6962	14118	13103	3053	2461	3524	3525
B0684_RS07365	1.06882e-15	1.1757e-14	-2.18395	0.272357	7.50195	1.48991	0.000827345	0.14753	0.0139207	0.14753	Hsp20/alpha crystallin family protein	789	851	466	653	4344	5725	5425	4191
B0684_RS11780	1.32696e-15	1.45377e-14	0.795755	0.0995681	6.78903	0.197917	0.00136049	0.0184671	0.0109349	0.0184671	Asp-tRNA(Asn)/Glu-tRNA(Gln) amidotransferase subunit GatB	955	1167	2296	1790	618	523	535	486
B0684_RS08910	1.41401e-15	1.54291e-14	1.09469	0.137106	7.45787	0.37461	0.000713106	0.0368832	0.0137198	0.0368832	nitrogen regulatory protein P-II 1	2026	3439	4099	4237	1165	718	1084	741
B0684_RS01915	1.52482e-15	1.65717e-14	-0.688703	0.0863587	5.92421	0.148303	0.00258124	0.0123344	0.0107315	0.0123344	hypothetical protein	216	282	392	308	425	560	505	428
B0684_RS10265	1.56173e-15	1.69053e-14	-0.683304	0.0857133	7.55494	0.14133	0.000533199	0.00871688	0.0141604	0.0141604	PAS domain S-box protein	1098	1561	1746	1701	2560	2086	2809	2316
B0684_RS11325	1.59575e-15	1.7205e-14	-0.805642	0.101093	5.82013	0.202965	0.00301596	0.0174237	0.0108506	0.0174237	hypothetical protein	176	264	309	267	368	541	470	458
B0684_RS11425	1.61145e-15	1.73056e-14	0.623523	0.0782525	6.8092	0.118886	0.00125574	0.00785109	0.0109912	0.0109912	PhoH family protein	976	1460	1810	1364	661	529	600	613
B0684_RS11750	1.72634e-15	1.84664e-14	0.824236	0.103553	4.96812	0.207932	0.00824472	0.00788707	0.0132017	0.0132017	DUF1244 domain-containing protein	164	231	316	276	85	101	81	77
B0684_RS02695	1.75205e-15	1.86679e-14	0.841123	0.105699	5.4378	0.221292	0.00504373	0.0173007	0.0114985	0.0173007	GGDEF domain-containing protein	238	355	597	445	161	116	159	115
B0684_RS11195	1.93851e-15	2.05739e-14	0.669585	0.0842752	7.42396	0.132627	0.000640358	0.00464364	0.0135643	0.0135643	poly-beta-1,6 N-acetyl-D-glucosamine export porin PgaA	1783	2330	3729	2914	1166	896	1194	1101
B0684_RS08025	2.08057e-15	2.19957e-14	-0.62542	0.0788036	6.95602	0.119067	0.000939553	0.00758797	0.0114804	0.0114804	thioredoxin	588	895	1065	928	1112	1354	1383	1353
B0684_RS04135	2.18263e-15	2.29852e-14	-1.02562	0.129326	4.73737	0.329212	0.0106247	0.0228256	0.014652	0.0228256	complex I NDUFA9 subunit family protein	57	76	102	72	132	218	166	182
B0684_RS11655	2.2359e-15	2.34554e-14	-0.6129	0.0773131	6.47518	0.111941	0.00148421	0.00389784	0.0104704	0.0104704	hypothetical protein	416	507	621	594	774	696	875	851
B0684_RS13395	2.37415e-15	2.48099e-14	-0.636743	0.0803963	7.11345	0.122035	0.000798512	0.00642802	0.0121286	0.0121286	GTPase HflX	812	964	1197	1019	1439	1492	1593	1582
B0684_RS04615	2.39187e-15	2.48993e-14	-0.850979	0.107459	7.05126	0.2267	0.000947854	0.0221469	0.0118605	0.0221469	2-isopropylmalate synthase	684	741	905	1057	1341	1399	2056	1679
B0684_RS00550	2.46877e-15	2.56017e-14	-1.21656	0.153699	3.90188	0.433725	0.0242392	-0.0115622	0.0230074	0.0230074	phosphate ABC transporter, permease protein PstA	19	33	39	30	87	81	80	79
B0684_RS00170	2.48767e-15	2.56996e-14	-0.94674	0.119625	6.44348	0.280622	0.00170905	0.0269111	0.0104589	0.0269111	GAF domain-containing protein	322	517	427	494	825	932	986	909
B0684_RS03555	2.82453e-15	2.90691e-14	0.766868	0.0970913	11.639	0.173451	1.01028e-05	0.00632069	0.0188433	0.0188433	porin	115061	177827	268904	209508	73313	60566	72929	73447
B0684_RS00705	3.24659e-15	3.32868e-14	-1.31885	0.167344	5.63543	0.544966	0.00399719	0.052011	0.0110929	0.052011	hypothetical protein	165	168	177	133	432	562	503	468
B0684_RS01085	3.88473e-15	3.96797e-14	-0.62291	0.0792649	7.00547	0.116403	0.00089327	0.00557126	0.0116726	0.0116726	(protein-PII) uridylyltransferase	590	889	1130	1075	1317	1407	1436	1284
B0684_RS07975	4.87474e-15	4.96055e-14	-1.18915	0.151869	4.95537	0.443563	0.00858236	0.0375463	0.0132717	0.0375463	DeoR family transcriptional regulator	75	104	84	84	214	225	293	205
B0684_RS01755	5.05857e-15	5.12841e-14	-0.698369	0.0892434	12.8783	0.153002	2.47603e-06	0.0159263	0.0148123	0.0159263	transfer-messenger RNA	180329	276422	436287	402219	453203	427135	606295	539855
B0684_RS09360	5.76546e-15	5.82333e-14	-0.805725	0.103179	4.93987	0.191014	0.00793358	-0.0014813	0.0133584	0.0133584	YbhB/YbcL family Raf kinase inhibitor-like protein	79	93	128	119	169	189	187	211
B0684_RS07045	6.36802e-15	6.40811e-14	0.628975	0.0806746	7.13084	0.115037	0.000810927	0.00152975	0.0122059	0.0122059	peptidyl-prolyl cis-trans isomerase	1300	1718	2761	2089	787	754	865	898
B0684_RS11795	6.5447e-15	6.56161e-14	-0.88667	0.113778	4.66451	0.241848	0.0107019	0.00939295	0.015189	0.015189	molybdopterin-synthase adenylyltransferase MoeB	57	80	93	74	122	167	171	141
B0684_RS05220	6.90485e-15	6.89724e-14	0.607061	0.0779661	6.60328	0.113469	0.0015875	0.007952	0.0105699	0.0105699	pilus assembly protein PilN	798	1011	1483	1248	490	426	460	607
B0684_RS00835	7.36356e-15	7.32849e-14	1.52957	0.196652	7.03834	0.734749	0.00144584	0.075898	0.0118066	0.075898	flagellar hook protein FlgE	2025	2653	3923	2558	452	356	385	847
B0684_RS13110	1.26826e-14	1.25762e-13	-0.600358	0.0778778	6.80991	0.10637	0.00113669	0.00281889	0.0109932	0.0109932	lytic murein transglycosylase B	515	732	1018	794	989	1126	1157	1159
B0684_RS06895	1.30254e-14	1.28691e-13	-0.825607	0.107144	7.43165	0.21443	0.00062437	0.0223354	0.0135996	0.0223354	sel1 repeat family protein	935	1395	1468	1221	1854	2292	2382	2786
B0684_RS04140	1.36434e-14	1.34308e-13	-1.2474	0.162008	5.14521	0.489569	0.00634002	0.0461529	0.0123648	0.0461529	hypothetical protein	97	118	108	85	284	318	278	277
B0684_RS05530	1.55158e-14	1.52189e-13	1.12455	0.146365	4.50796	0.398042	0.0143442	0.028501	0.0164648	0.028501	tRNA glutamyl-Q(34) synthetase GluQRS	104	145	260	243	54	53	41	39
B0684_RS07380	1.63903e-14	1.60188e-13	1.15606	0.150604	4.76596	0.420734	0.0102164	0.0351466	0.0144515	0.0351466	ribonuclease PH	136	186	436	259	62	42	73	64
B0684_RS04190	1.64837e-14	1.60524e-13	-0.987327	0.128634	5.99326	0.306885	0.00278205	0.0303116	0.0106467	0.0303116	NAD(P)H dehydrogenase	233	289	263	301	571	648	616	541
B0684_RS02470	1.66732e-14	1.61789e-13	-0.915901	0.119351	5.95754	0.264098	0.00270725	0.0257823	0.0106906	0.0257823	cation:proton antiporter	184	238	341	357	417	666	601	555
B0684_RS13470	1.69301e-14	1.63698e-13	1.05245	0.137181	4.30651	0.329488	0.0192969	-0.00411399	0.0183401	0.0183401	glutathione S-transferase family protein	83	136	196	166	44	31	40	43
B0684_RS11320	1.79126e-14	1.72584e-13	-1.04185	0.135927	5.33698	0.341801	0.00471646	0.0322356	0.0117536	0.0322356	oxidase	129	117	144	158	282	350	370	272
B0684_RS10835	2.10144e-14	2.01753e-13	1.23095	0.161029	5.59945	0.477374	0.00508161	0.0467789	0.0111523	0.0467789	tRNA-Gln]	357	384	974	701	172	107	123	132
B0684_RS05690	2.27547e-14	2.17692e-13	1.30606	0.171085	6.97205	0.537549	0.00123998	0.0572999	0.0115414	0.0572999	hypothetical protein	1107	2321	3074	3348	567	351	529	598
B0684_RS07100	2.32862e-14	2.21995e-13	1.24209	0.162768	6.57982	0.486213	0.00189643	0.0510903	0.0105441	0.0510903	50S ribosomal protein L33	1069	1096	2329	1775	496	279	289	372
B0684_RS11205	2.44397e-14	2.32177e-13	0.722365	0.0947387	6.59949	0.164475	0.0015868	0.0163641	0.0105655	0.0163641	poly-beta-1,6 N-acetyl-D-glucosamine synthase	838	1089	1473	1378	579	388	420	483
B0684_RS00645	2.52729e-14	2.39256e-13	-1.84433	0.242023	4.15069	1.07229	0.0220325	0.095118	0.0199833	0.095118	DUF302 domain-containing protein	12	37	28	45	143	178	130	129
B0684_RS11790	2.55311e-14	2.40861e-13	-1.80255	0.236581	5.39592	1.02429	0.00559312	0.106348	0.0116018	0.106348	hypothetical protein	107	122	95	76	372	624	545	456
B0684_RS06285	2.92538e-14	2.75026e-13	1.76582	0.232297	4.77965	0.983403	0.0131489	0.094775	0.0143575	0.094775	hypothetical protein	192	325	451	364	79	30	51	31
B0684_RS11235	3.07985e-14	2.8855e-13	-1.97529	0.260081	5.82918	1.23075	0.00438131	0.130903	0.0108404	0.130903	hypothetical protein	171	143	116	134	592	1132	920	749
B0684_RS06465	3.14878e-14	2.93994e-13	0.609227	0.0802454	6.12263	0.116358	0.00237152	0.00966019	0.0105071	0.0105071	hypothetical protein	427	618	1044	795	307	284	361	269
B0684_RS09095	3.75784e-14	3.49659e-13	-0.681252	0.0900043	5.69934	0.146488	0.00369066	0.0125109	0.0109991	0.0125109	DNA-binding response regulator	147	250	357	231	361	397	362	397
B0684_RS01385	4.232e-14	3.92435e-13	1.20249	0.159193	6.53374	0.45658	0.00197562	0.048709	0.0105039	0.048709	polysaccharide pyruvyl transferase family protein	930	1436	1844	1511	515	244	360	296
B0684_RS07460	4.47267e-14	4.13341e-13	0.915079	0.121259	7.13736	0.264455	0.000915492	0.0284922	0.0122351	0.0284922	phosphoribulokinase	1362	1840	3136	2982	866	708	739	589
B0684_RS09130	4.50572e-14	4.14984e-13	0.823853	0.109185	7.56006	0.21436	0.000643913	0.0231987	0.0141834	0.0231987	NADP transhydrogenase subunit alpha	2198	2430	4742	4183	1320	978	1331	1012
B0684_RS08385	5.02068e-14	4.60851e-13	0.61435	0.0815721	7.18148	0.115293	0.000872767	0.00782667	0.0124352	0.0124352	energy-dependent translational throttle protein EttA	1246	1768	2972	2340	942	822	899	835
B0684_RS00210	5.04138e-14	4.61193e-13	-1.01991	0.135431	6.51371	0.328648	0.00169207	0.0349911	0.0104905	0.0349911	GNAT family N-acetyltransferase	340	554	473	451	1135	1050	1018	871
B0684_RS09120	5.16189e-14	4.70633e-13	0.677338	0.0899787	5.46488	0.138268	0.00475958	0.00362458	0.0114328	0.0114328	arginine--tRNA ligase	234	309	543	459	156	136	164	152
B0684_RS11450	5.25765e-14	4.7776e-13	-0.58416	0.0776255	6.53526	0.103017	0.00154639	0.00489237	0.0105051	0.0105051	hypothetical protein	397	569	715	649	832	877	819	806
B0684_RS08605	6.03944e-14	5.45155e-13	-0.779989	0.103898	8.41291	0.192329	0.000220434	0.0213693	0.017621	0.0213693	peroxiredoxin	2778	3622	3568	3618	6036	6330	6162	5541
B0684_RS12900	6.02727e-14	5.45155e-13	-0.581816	0.0774981	6.78	0.1058	0.0011012	0.00949525	0.0109107	0.0109107	DUF2335 domain-containing protein	465	824	921	795	1058	1039	1151	1009
B0684_RS13160	6.39273e-14	5.75134e-13	-1.64993	0.219998	8.37036	0.860765	0.000322346	0.0964757	0.0174724	0.0964757	sugar ABC transporter substrate-binding protein	1682	2703	1604	2636	7586	11111	9643	7713
B0684_RS13520	6.66693e-14	5.97823e-13	-0.608066	0.0811374	7.18405	0.112248	0.000719528	0.0069884	0.012447	0.012447	ribose-phosphate pyrophosphokinase	782	994	1411	1223	1337	1682	1692	1781
B0684_RS09945	6.90069e-14	6.16749e-13	-0.625308	0.0834885	5.78632	0.118976	0.00305108	0.00541804	0.0108896	0.0108896	S-methyl-5-thioribose-1-phosphate isomerase	181	244	340	320	330	381	454	457
B0684_RS01695	7.38239e-14	6.57638e-13	1.94721	0.260292	5.83374	1.19947	0.00541137	0.130092	0.0108353	0.130092	hypothetical protein	566	940	1596	1181	93	96	83	245
B0684_RS09070	7.88185e-14	6.98141e-13	-1.16001	0.155241	7.80659	0.425775	0.000424859	0.0477749	0.0152646	0.0477749	hypothetical protein	1333	1907	1622	1302	3469	3877	4840	3790
B0684_RS11330	7.88845e-14	6.98141e-13	-1.17326	0.157017	5.81471	0.435561	0.00350478	0.045804	0.0108568	0.045804	hypothetical protein	178	239	190	222	421	567	629	583
B0684_RS03780	8.72809e-14	7.69942e-13	0.576878	0.0773414	6.6835	0.101009	0.00127212	0.00564263	0.0106913	0.0106913	hypothetical protein	928	1132	1527	1208	579	493	521	574
B0684_RS11745	9.49588e-14	8.34962e-13	0.59926	0.0804621	6.15184	0.106749	0.00246425	0.00237199	0.0104841	0.0104841	ribonuclease D	536	609	995	743	332	291	335	300
B0684_RS07390	9.69022e-14	8.49301e-13	-1.0264	0.137863	6.53181	0.33358	0.00158653	0.0364259	0.0105025	0.0364259	YggW family oxidoreductase	404	414	529	482	799	1314	1049	1045
B0684_RS05805	1.07165e-13	9.36229e-13	0.884446	0.119009	4.98953	0.247778	0.00805747	0.0202688	0.0130869	0.0202688	hypothetical protein	169	198	420	289	98	89	78	76
B0684_RS01110	1.07763e-13	9.38433e-13	0.604412	0.0813363	7.15845	0.114736	0.000901014	0.0111862	0.0123302	0.0123302	ribosome recycling factor	1217	1648	2879	2372	901	785	989	773
B0684_RS01470	1.32942e-13	1.15401e-12	-0.704504	0.0951621	6.23051	0.157332	0.00212165	0.01599	0.0104467	0.01599	transcriptional regulator	231	378	548	508	631	524	828	661
B0684_RS13285	1.70596e-13	1.47614e-12	-0.598227	0.0811703	6.6142	0.113545	0.00142015	0.0117571	0.0105834	0.0117571	dihydroorotate dehydrogenase electron transfer subunit	479	605	808	597	849	768	923	1129
B0684_RS09625	1.75179e-13	1.51098e-12	-0.577536	0.0784005	6.31818	0.100427	0.00184982	0.00413211	0.0104435	0.0104435	carbonate dehydratase	331	484	584	476	591	644	743	705
B0684_RS05970	1.77759e-13	1.52839e-12	-0.769439	0.104479	5.18504	0.187866	0.00596948	0.0158622	0.0122169	0.0158622	cytochrome-c peroxidase	104	133	143	163	210	246	290	209
B0684_RS05865	1.87664e-13	1.60847e-12	0.73332	0.0996724	9.17103	0.158201	0.000125459	0.00518932	0.0197437	0.0197437	TonB-dependent receptor	9451	15046	21478	18211	5715	5547	6735	6146
B0684_RS01400	1.90953e-13	1.63151e-12	-0.616927	0.0838788	5.79683	0.113498	0.00319402	0.00235391	0.0108773	0.0108773	IS481 family transposase	205	268	321	289	393	406	411	408
B0684_RS05940	1.96365e-13	1.67249e-12	1.0254	0.139487	4.12163	0.321769	0.018603	0.00631139	0.02031	0.02031	cobalt-precorrin-6A reductase	102	93	171	102	33	30	32	37
B0684_RS04995	2.12974e-13	1.80828e-12	0.675572	0.092035	6.93038	0.14492	0.00105979	0.0158811	0.0113858	0.0158811	hypothetical protein	910	1587	2339	1877	746	618	645	633
B0684_RS06445	2.50742e-13	2.12232e-12	-1.04033	0.14215	5.46375	0.343863	0.00464614	0.0357672	0.0114355	0.0357672	hypothetical protein	141	173	169	139	286	363	381	416
B0684_RS01100	2.90975e-13	2.45521e-12	0.670978	0.0919336	8.13146	0.135369	0.000315109	0.00754482	0.0165885	0.0165885	elongation factor Ts	3578	4454	8065	5971	2314	1970	2458	2073
B0684_RS13490	3.04324e-13	2.5599e-12	0.635551	0.0871517	7.69098	0.120849	0.000426154	0.00592298	0.0147647	0.0147647	pyruvate dehydrogenase (acetyl-transferring), homodimeric type	2287	3022	5001	3551	1549	1236	1460	1531
B0684_RS06685	3.14803e-13	2.63988e-12	-1.94822	0.267322	6.26179	1.20695	0.00284559	0.140076	0.010444	0.140076	glycine zipper 2TM domain-containing protein	217	314	199	168	832	1633	1276	1425
B0684_RS01780	3.24017e-13	2.70878e-12	1.16248	0.159594	4.72635	0.429768	0.0118966	0.0390436	0.0147308	0.0390436	hypothetical protein	167	192	276	279	80	37	54	64
B0684_RS06790	3.29293e-13	2.74444e-12	1.17743	0.161694	5.61337	0.440915	0.00466669	0.0476229	0.0111287	0.0476229	hypothetical protein	396	532	773	546	197	87	152	135
B0684_RS01645	3.50048e-13	2.9085e-12	0.808523	0.111159	5.93288	0.207956	0.00305874	0.0216537	0.0107209	0.0216537	MinD/ParA family protein	440	647	875	613	180	241	214	286
B0684_RS10355	3.67622e-13	3.04521e-12	-0.825582	0.113607	6.94002	0.216865	0.00105321	0.0247601	0.011421	0.0247601	hypothetical protein	595	798	956	720	1063	1502	1499	1648
B0684_RS01795	4.29966e-13	3.55081e-12	0.602387	0.0831363	5.83513	0.109118	0.0029896	0.0033578	0.0108337	0.0108337	type I restriction endonuclease subunit R	370	479	756	510	244	214	234	222
B0684_RS00190	4.46418e-13	3.67551e-12	-1.15725	0.159827	6.61884	0.42643	0.00170832	0.0493808	0.0105893	0.0493808	UDP-N-acetylglucosamine 2-epimerase (non-hydrolyzing)	307	546	414	670	1128	1142	1435	1146
B0684_RS12715	4.54166e-13	3.728e-12	-0.657548	0.0908422	6.71689	0.137681	0.00136221	0.0151424	0.0107587	0.0151424	cAMP-activated global transcriptional regulator CRP	576	633	762	674	906	1082	1076	1094
B0684_RS01885	4.8955e-13	4.00635e-12	-0.671935	0.0929606	6.13588	0.143813	0.00245659	0.0148267	0.0104961	0.0148267	AMP-dependent synthetase	307	372	467	333	501	566	625	655
B0684_RS04535	5.35983e-13	4.37317e-12	0.680044	0.0942431	5.20862	0.145687	0.00562796	0.0101869	0.0121356	0.0121356	hypothetical protein	211	254	397	305	102	101	117	156
B0684_RS02655	5.41653e-13	4.4062e-12	0.894879	0.12404	5.20918	0.255178	0.00664362	0.0241284	0.0121337	0.0241284	DNA-binding response regulator	229	340	443	290	118	113	85	108
B0684_RS06660	5.44654e-13	4.41739e-12	-0.941581	0.130527	5.08963	0.282514	0.00748471	0.0265901	0.0125963	0.0265901	tyrosine protein kinase	61	119	129	166	205	222	263	252
B0684_RS05550	5.65925e-13	4.57625e-12	0.613991	0.0851766	6.1717	0.120147	0.00245504	0.0120551	0.0104709	0.0120551	cysteine synthase CysM	420	676	1106	857	349	268	340	321
B0684_RS11880	6.08039e-13	4.9022e-12	0.974373	0.135355	5.93086	0.302665	0.00297755	0.0336642	0.0107234	0.0336642	30S ribosomal protein S18	494	509	990	848	257	142	229	226
B0684_RS00920	6.78124e-13	5.45108e-12	-0.607426	0.0845553	7.21355	0.117675	0.000741866	0.0135573	0.0125832	0.0135573	hypothetical protein	933	1115	1246	1166	1469	1651	1894	1658
B0684_RS07050	6.85431e-13	5.49356e-12	0.564303	0.0785684	6.90535	0.0941754	0.00104913	0.00267625	0.0112969	0.0112969	enoyl-ACP reductase	1005	1418	1990	1619	712	610	662	740
B0684_RS04080	7.01991e-13	5.60973e-12	-0.643142	0.089586	5.42971	0.130864	0.00453299	0.0102642	0.0115183	0.0115183	alpha/beta hydrolase	110	194	228	228	305	277	272	282
B0684_RS05885	7.44862e-13	5.93487e-12	1.83404	0.25576	3.21826	1.05782	0.0962273	0.0166537	0.0345995	0.0345995	hypothetical protein	54	62	102	65	4	10	11	12
B0684_RS00365	7.8526e-13	6.23846e-12	-1.51573	0.211585	7.03937	0.733156	0.00118345	0.0883528	0.0118108	0.0883528	DUF3473 domain-containing protein	562	799	474	574	1898	2251	2575	2122
B0684_RS12770	7.90259e-13	6.25987e-12	0.69169	0.0965666	5.15959	0.14555	0.00634037	0.00398979	0.0123098	0.0123098	glutamate--cysteine ligase GCS2	182	274	360	304	122	91	107	127
B0684_RS02085	8.98809e-13	7.07845e-12	-0.651028	0.0911143	8.04285	0.134712	0.000363328	0.0155214	0.0162403	0.0162403	RNA polymerase sigma factor RpoS	1575	2561	2998	3163	4019	4119	3987	3475
B0684_RS09065	8.97704e-13	7.07845e-12	-1.26025	0.176373	8.8972	0.507105	0.000172448	0.0620425	0.0190978	0.0620425	cytochrome c	4025	5416	4488	3526	10508	11648	15825	12214
B0684_RS08030	9.13007e-13	7.16948e-12	-0.57896	0.0810526	6.01374	0.101785	0.00251707	0.00450008	0.010622	0.010622	hypothetical protein	221	319	464	401	447	530	505	494
B0684_RS03455	9.28879e-13	7.27309e-12	-0.772838	0.108231	6.53377	0.190732	0.00158482	0.0218429	0.010504	0.0218429	sigma-54-dependent Fis family transcriptional regulator	324	499	786	562	711	1060	937	989
B0684_RS00495	1.00252e-12	7.82714e-12	-0.640444	0.0898219	5.35296	0.125574	0.00442447	0.00535521	0.0117115	0.0117115	sulfoxide reductase heme-binding subunit YedZ	134	171	208	172	226	255	308	267
B0684_RS05660	1.2418e-12	9.66755e-12	0.73522	0.103543	5.3272	0.172821	0.00528767	0.0161545	0.0117799	0.0161545	Na(+)/H(+) antiporter subunit B	222	252	462	451	122	126	156	113
B0684_RS00880	1.28165e-12	9.9493e-12	-0.69387	0.0977795	5.38212	0.153949	0.00465876	0.0144629	0.0116365	0.0144629	SIMPL domain-containing protein	107	206	203	185	253	281	310	269
B0684_RS11895	1.38433e-12	1.07157e-11	0.653351	0.0922082	8.15359	0.131771	0.000330938	0.011113	0.0166738	0.0166738	ribonuclease R	3623	4625	7563	6387	2607	2115	2082	2290
B0684_RS11995	1.52246e-12	1.17515e-11	-0.559976	0.0791774	6.25279	0.0957132	0.002094	0.00504691	0.0104441	0.0104441	L-aspartate oxidase	265	433	609	508	568	578	654	690
B0684_RS00260	1.75593e-12	1.35152e-11	-0.899094	0.127484	5.62369	0.258824	0.00422571	0.0282786	0.0111117	0.0282786	hypothetical protein	139	229	190	239	437	367	411	357
B0684_RS10435	1.79284e-12	1.37603e-11	-0.584033	0.0828449	5.86426	0.105914	0.00292526	0.00694279	0.0108013	0.0108013	hypothetical protein	226	293	382	282	376	405	438	492
B0684_RS09110	1.81197e-12	1.38679e-11	0.642684	0.0911837	5.42124	0.129239	0.00508986	0.00800798	0.0115391	0.0115391	ATP-dependent RNA helicase HrpA	245	266	475	456	144	126	158	166
B0684_RS00710	1.958e-12	1.49016e-11	-1.15162	0.163641	5.69031	0.424827	0.00390413	0.0496529	0.0110116	0.0496529	DUF692 domain-containing protein	161	198	194	184	328	494	503	625
B0684_RS02665	1.95721e-12	1.49016e-11	0.558933	0.0794221	6.28123	0.0937056	0.00217203	0.00301586	0.0104437	0.0104437	argininosuccinate lyase	513	737	1160	852	386	331	365	379
B0684_RS04935	2.25675e-12	1.70891e-11	1.0579	0.150749	7.37085	0.358718	0.000735936	0.0447149	0.0133191	0.0447149	ubiquinol-cytochrome c reductase iron-sulfur subunit	1634	2890	4539	3703	1084	825	892	640
B0684_RS09220	2.258e-12	1.70891e-11	-0.575392	0.0819933	5.93873	0.0996227	0.00273205	0.00313582	0.0107138	0.0107138	type II secretion system protein GspF	236	321	401	322	489	420	482	439
B0684_RS05945	2.27885e-12	1.7199e-11	1.22959	0.175248	3.94635	0.484615	0.023177	0.0382468	0.0224278	0.0382468	bifunctional cobalt-precorrin-7 (C(5))-methyltransferase/cobalt-precorrin-6B (C(15))-methyltransferase	88	83	174	97	18	29	22	33
B0684_RS00555	2.32992e-12	1.75357e-11	-0.808428	0.115273	4.62436	0.19966	0.0110752	0.0040103	0.0155005	0.0155005	phosphate ABC transporter permease	51	81	85	89	119	148	146	139
B0684_RS00375	2.56574e-12	1.92572e-11	-1.58425	0.226332	8.41432	0.804916	0.000268423	0.102184	0.0176258	0.102184	TIGR03016 family PEP-CTERM system-associated outer membrane protein	2068	3249	1778	2188	7939	9893	10346	8066
B0684_RS05225	2.6564e-12	1.98828e-11	0.647394	0.0925537	8.19318	0.129589	0.000307666	0.0111726	0.0168247	0.0168247	pilus assembly protein PilM	4279	5427	7426	5434	2648	1883	2581	2422
B0684_RS01600	2.85541e-12	2.13136e-11	0.59763	0.0855631	5.86751	0.114596	0.00311666	0.0115254	0.0107977	0.0115254	hypothetical protein	451	465	729	504	242	198	241	270
B0684_RS03120	3.08352e-12	2.29532e-11	0.677129	0.0970953	8.74488	0.14217	0.000177479	0.012853	0.0186775	0.0186775	formate dehydrogenase	6642	8870	13795	11121	3692	3208	5359	4206
B0684_RS12670	3.13034e-12	2.32381e-11	-0.756211	0.108468	6.88491	0.183556	0.00108314	0.0224475	0.011227	0.0224475	cytochrome c	598	764	913	722	1167	1512	1169	1335
B0684_RS11665	3.26187e-12	2.41485e-11	0.615138	0.0883063	5.47462	0.114325	0.00418683	0.00306128	0.0114092	0.0114092	ABC transporter ATP-binding protein	254	363	504	356	149	136	168	183
B0684_RS01380	3.58674e-12	2.64815e-11	1.06028	0.152502	6.09751	0.361066	0.00285801	0.0436554	0.0105301	0.0436554	hypothetical protein	543	903	1168	853	339	177	261	198
B0684_RS05390	3.67927e-12	2.7091e-11	0.677569	0.0975063	5.39178	0.14747	0.00494724	0.0140677	0.0116122	0.0140677	hypothetical protein	260	299	446	388	162	100	154	158
B0684_RS12155	3.7948e-12	2.78661e-11	0.540909	0.0778889	6.60982	0.0881783	0.00155551	0.00379166	0.0105779	0.0105779	PAS domain S-box protein	781.335	944	1528	1191.39	510	500.782	481	556
B0684_RS07950	3.81371e-12	2.79295e-11	0.950149	0.136832	5.74255	0.290034	0.00381993	0.033626	0.0109426	0.033626	TonB-dependent receptor	306	478	906	714	219	157	176	154
B0684_RS04180	4.24249e-12	3.09862e-11	-0.611799	0.0882972	7.0236	0.120308	0.000912564	0.0146802	0.0117459	0.0146802	EAL domain-containing protein	773	937	1071	903	1177	1321	1554	1487
B0684_RS09355	4.3023e-12	3.13387e-11	-0.575804	0.0831261	5.87735	0.104224	0.00303319	0.00804409	0.0107867	0.0107867	BCCT family transporter	233	319	336	306	406	411	451	452
B0684_RS05585	5.23729e-12	3.79459e-11	0.599559	0.0869054	5.59349	0.114481	0.00394234	0.00979546	0.0111627	0.0111627	tetraacyldisaccharide 4'-kinase	254	342	614	484	161	176	174	210
B0684_RS10130	5.23623e-12	3.79459e-11	0.979124	0.141922	4.88069	0.308438	0.00948582	0.030798	0.0137057	0.030798	hypothetical protein	187	186	338	270	98	63	58	77
B0684_RS08580	5.31872e-12	3.84334e-11	-1.21202	0.175736	5.88807	0.472654	0.00307548	0.0586911	0.0107744	0.0586911	hypothetical protein	187	277	214	201	442	654	688	638
B0684_RS10450	5.89524e-12	4.24864e-11	-0.545284	0.0792315	6.27255	0.0907837	0.00211144	0.00469126	0.0104438	0.0104438	TraB family protein	348	422	634	425	593	607	678	638
B0684_RS05395	6.03051e-12	4.33463e-11	0.539792	0.0784704	6.46686	0.0929758	0.00184821	0.00949841	0.010467	0.010467	alanine--glyoxylate aminotransferase family protein	546	901	1392	1104	461	430	451	432
B0684_RS10195	6.24257e-12	4.47522e-11	0.59703	0.0868534	7.63634	0.104478	0.0005631	0.00251262	0.0145239	0.0145239	aconitate hydratase AcnA	2194	2692	4289	3605	1428	1186	1482	1480
B0684_RS00845	6.37472e-12	4.55792e-11	1.58579	0.230795	6.30074	0.809811	0.00318532	0.103347	0.0104435	0.103347	flagellar basal-body rod protein FlgG	1036	1254	1925	1261	147	222	179	418
B0684_RS04155	6.6234e-12	4.72066e-11	-0.67806	0.0987627	5.09424	0.141554	0.00693225	0.00495833	0.0125759	0.0125759	MFS transporter	92	141	162	128	201	219	210	196
B0684_RS10950	6.63707e-12	4.72066e-11	-0.543241	0.079129	6.20555	0.0885298	0.00206865	0.00284593	0.0104541	0.0104541	ribosome assembly RNA-binding protein YhbY	281	385	555	506	510	588	643	615
B0684_RS10080	6.66613e-12	4.72895e-11	0.854089	0.124419	7.36751	0.234956	0.00074498	0.030215	0.0133036	0.030215	peroxiredoxin	1660	2143	3902	3753	1070	949	965	773
B0684_RS08055	6.80601e-12	4.81561e-11	-0.678915	0.0989432	5.04376	0.136199	0.00676813	-0.0015114	0.0128114	0.0128114	hypothetical protein	93	117	155	130	175	203	214	195
B0684_RS08590	7.16509e-12	5.05651e-11	-1.57731	0.230119	5.07323	0.801609	0.00835546	0.0975539	0.012671	0.0975539	cytochrome d ubiquinol oxidase subunit II	68	122	65	75	238	319	382	348
B0684_RS08895	7.45493e-12	5.24742e-11	-0.604488	0.0882637	5.52224	0.108759	0.0042802	0.000803211	0.0113008	0.0113008	hypothetical protein	129	194	298	233	282	298	339	305
B0684_RS07090	7.47948e-12	5.2511e-11	-0.932415	0.136155	5.61285	0.280179	0.00412401	0.0329525	0.0111296	0.0329525	hypothetical protein	142	202	248	182	522	277	443	376
B0684_RS03410	8.11004e-12	5.67912e-11	-0.62259	0.0910674	8.04407	0.117559	0.000341356	0.00760397	0.0162452	0.0162452	dynamin family protein	1664	2695	3061	2964	3465	3830	4110	3992
B0684_RS08600	8.61906e-12	6.02005e-11	-0.913942	0.133855	6.87134	0.269369	0.00105075	0.0347835	0.011182	0.0347835	hypothetical protein	639	731	730	610	1239	1438	1465	1370
B0684_RS07850	8.75635e-12	6.10026e-11	-0.530552	0.0777298	6.80376	0.0838412	0.00110811	0.00287821	0.0109757	0.0109757	4-hydroxy-3-polyprenylbenzoate decarboxylase	552	688	1048	859	977	1093	1176	1009
B0684_RS07755	9.15189e-12	6.35951e-11	1.30428	0.191264	6.76242	0.54875	0.00144947	0.0717143	0.0108653	0.0717143	F0F1 ATP synthase subunit C	1129	1560	2779	2327	657	300	430	322
B0684_RS00930	9.87773e-12	6.84637e-11	-0.543922	0.0798913	6.15812	0.0933896	0.00228557	0.00805205	0.0104797	0.0104797	lytic transglycosylase domain-containing protein	309	377	519	415	470	611	600	570
B0684_RS13260	1.01064e-11	6.98702e-11	0.625843	0.0919684	7.59739	0.126408	0.000496754	0.0164196	0.0143507	0.0164196	30S ribosomal protein S7	2120	2300	4514	3761	1338	1365	1403	1171
B0684_RS05815	1.0743e-11	7.39883e-11	0.570698	0.0839734	5.84459	0.0979968	0.00327993	0.00248422	0.0108231	0.0108231	methionine--tRNA ligase metG	325	460	759	587	247	212	245	234
B0684_RS07780	1.07565e-11	7.39883e-11	-0.608569	0.0895481	5.44481	0.109886	0.00455627	0.000191772	0.0114814	0.0114814	16S rRNA (guanine(527)-N(7))-methyltransferase RsmG	118	175	266	230	269	269	303	293
B0684_RS02480	1.20092e-11	8.23962e-11	0.531909	0.0784515	6.47371	0.0865812	0.00183947	0.00486283	0.0104698	0.0104698	peptide chain release factor 2	611	786	1402	1136	450	404	475	467
B0684_RS07805	1.21156e-11	8.2917e-11	0.709664	0.104688	5.89624	0.16268	0.00315631	0.018763	0.0107649	0.018763	ribonuclease P protein component	419	436	809	732	267	200	263	199
B0684_RS10100	1.25005e-11	8.53363e-11	0.897685	0.132513	4.33707	0.249005	0.0170812	0.00481132	0.0180383	0.0180383	hypothetical protein	75	129	185	170	44	33	50	50
B0684_RS01655	1.37198e-11	9.34252e-11	1.75078	0.258959	5.61942	0.990738	0.00572025	0.128399	0.0111187	0.128399	flagellar biosynthesis protein FlhA	508	630	1110	808	96	80	68	218
B0684_RS01775	1.46015e-11	9.91806e-11	1.30999	0.19402	4.24039	0.554836	0.0218569	0.0534306	0.0190156	0.0534306	hypothetical protein	83	165	209	165	49	29	34	22
B0684_RS00735	1.48426e-11	1.00567e-10	-0.530762	0.0786381	6.90789	0.0904916	0.00106218	0.0106084	0.0113057	0.0113057	MBL fold metallo-hydrolase	661	876	1046	856	981	1191	1323	1244
B0684_RS09985	1.54134e-11	1.04175e-10	0.579625	0.0859473	6.23625	0.108653	0.00197347	0.0128004	0.0104457	0.0128004	(d)CMP kinase	597	583	1137	822	369	341	332	339
B0684_RS07415	1.60528e-11	1.08227e-10	0.550677	0.0817265	6.06017	0.0959717	0.00278975	0.00809547	0.0105687	0.0105687	RNA helicase	388	564	933	743	324	263	321	271
B0684_RS09950	1.76616e-11	1.18779e-10	0.610198	0.0907472	8.00909	0.111303	0.000365117	0.00537459	0.016105	0.016105	DNA gyrase subunit A	3112	3845	6594	5279	2160	1754	2142	1981
B0684_RS10865	1.82063e-11	1.22139e-10	-0.662728	0.0986241	6.50698	0.142162	0.0016083	0.0178451	0.0104864	0.0178451	DUF2905 domain-containing protein	356	589	595	641	790	853	1008	741
B0684_RS11630	2.0556e-11	1.37563e-10	-0.695345	0.103752	4.88325	0.150864	0.0078387	0.00700048	0.0136901	0.0136901	exclusion protein FxsA	65	105	137	119	134	154	196	199
B0684_RS12110	2.16242e-11	1.44356e-10	-0.995566	0.148712	7.39238	0.321098	0.000657876	0.0435723	0.0134187	0.0435723	hypothetical protein	1005	1056	1244	1077	1675	2386	3065	2764
B0684_RS01805	2.19364e-11	1.46081e-10	0.888601	0.132775	5.53541	0.255825	0.00477677	0.0304818	0.0112732	0.0304818	restriction endonuclease subunit S	320	451	580	436	184	160	120	130
B0684_RS00240	2.23735e-11	1.48628e-10	-0.850971	0.127207	6.298	0.23464	0.0020275	0.0303359	0.0104435	0.0303359	hypothetical protein	289	505	411	396	718	767	821	703
B0684_RS01685	2.30344e-11	1.52645e-10	2.16658	0.324078	5.04906	1.52121	0.0126449	0.197408	0.0127856	0.197408	flagellar motor switch protein FliN	386	449	773	502	44	32	29	121
B0684_RS01665	2.53305e-11	1.67453e-10	1.79133	0.268508	4.63301	1.04041	0.0167909	0.127402	0.0154325	0.127402	flagellar biosynthetic protein FliR	181	250	415	319	29	31	26	84
B0684_RS12605	2.64045e-11	1.74129e-10	0.608017	0.0912206	8.05484	0.116274	0.000354397	0.0120702	0.016288	0.016288	transketolase	2918	4088	7204	5795	1965	1791	2258	2440
B0684_RS11410	2.75375e-11	1.81161e-10	0.749951	0.112619	4.84484	0.182436	0.009566	0.0158002	0.0139285	0.0158002	(2E,6E)-farnesyl diphosphate synthase	128	216	314	200	98	67	79	73
B0684_RS09350	2.78528e-11	1.82792e-10	-0.74938	0.112562	5.30113	0.182169	0.00536176	0.0199786	0.0118518	0.0199786	hypothetical protein	109	162	193	157	207	316	256	286
B0684_RS00855	2.84848e-11	1.86489e-10	1.35328	0.203372	6.57436	0.594148	0.0021292	0.0805909	0.0105386	0.0805909	flagellar basal body P-ring protein FlgI	1218	1478	2152	1528	317	243	255	593
B0684_RS11075	2.86392e-11	1.8705e-10	0.790652	0.118834	7.8024	0.202817	0.000458812	0.0277843	0.0152467	0.0277843	transcription termination/antitermination protein NusA	2738	2965	6400	5031	1446	1683	1555	1295
B0684_RS01500	2.92951e-11	1.90875e-10	-0.537943	0.0808929	6.11537	0.0938986	0.00235428	0.010733	0.0105135	0.010733	hypothetical protein	250	419	491	416	462	562	620	508
B0684_RS01540	2.95552e-11	1.92109e-10	0.516067	0.0776184	6.77105	0.0770777	0.00116196	-1.31138e-05	0.0108873	0.0108873	hypothetical protein	887	1163	1706	1384	628	534	651	627
B0684_RS01680	3.03543e-11	1.96832e-10	1.73871	0.261663	3.71526	0.981116	0.041195	0.0957397	0.0256463	0.0957397	flagellar biosynthetic protein FliO	79	80	160	134	10	12	13	33
B0684_RS00740	3.07381e-11	1.98846e-10	0.593874	0.0893986	7.86446	0.110401	0.000474665	0.0107648	0.0155095	0.0155095	threonine--tRNA ligase	2432	3461	5631	4769	1876	1758	1743	1620
B0684_RS11660	3.11129e-11	2.00793e-10	-0.531723	0.0800642	6.07626	0.0852884	0.00226906	0.00299107	0.0105515	0.0105515	outer membrane protein assembly factor	261	349	458	444	445	494	595	528
B0684_RS10875	3.46281e-11	2.22949e-10	0.511928	0.0772674	6.63272	0.0800234	0.00133226	0.00467149	0.0106082	0.0106082	threonine ammonia-lyase, biosynthetic	703	1077	1565	1172	555	452	550	575
B0684_RS04260	3.47858e-11	2.23435e-10	-0.690652	0.104253	4.87154	0.152141	0.00797587	0.0105218	0.0137617	0.0137617	hypothetical protein	82	111	107	110	148	166	179	173
B0684_RS01570	3.53486e-11	2.26142e-10	-0.582465	0.0879542	5.49551	0.101703	0.00411204	0.00145327	0.0113599	0.0113599	low molecular weight phosphotyrosine protein phosphatase	131	198	261	241	283	297	322	276
B0684_RS01675	3.53738e-11	2.26142e-10	1.75733	0.265366	4.44809	1.00306	0.0212293	0.119609	0.0169947	0.119609	flagellar biosynthetic protein FliP	149	207	319	271	25	23	24	72
B0684_RS03565	3.6797e-11	2.34689e-10	-0.596757	0.0901931	5.38914	0.113685	0.00465079	0.00927499	0.0116188	0.0116188	ubiquinone biosynthesis protein UbiH	155	150	250	178	244	229	313	287
B0684_RS13565	4.15566e-11	2.64425e-10	0.782103	0.118529	5.80386	0.198851	0.00309534	0.0250028	0.0108692	0.0250028	protein-L-isoaspartate O-methyltransferase	310	592	895	526	228	184	203	196
B0684_RS00575	4.26352e-11	2.70654e-10	-0.607582	0.092133	5.30249	0.119203	0.00512902	0.0108896	0.011848	0.011848	3',5'-cyclic-nucleotide phosphodiesterase	97	153	220	219	234	199	280	278
B0684_RS00135	4.33785e-11	2.73455e-10	-1.18332	0.179507	6.38145	0.455309	0.00199334	0.0624522	0.0104467	0.0624522	serine protease	318	410	307	426	795	1148	1028	920
B0684_RS04255	4.33022e-11	2.73455e-10	-0.511262	0.0775543	6.4609	0.0769798	0.00156459	0.00111552	0.0104647	0.0104647	PAS domain S-box protein	389	538	702	613	778	715	753	738
B0684_RS10135	4.32596e-11	2.73455e-10	0.771019	0.116955	6.01287	0.193297	0.00288342	0.0244733	0.010623	0.0244733	hypothetical protein	397	622	952	830	312	186	282	241
B0684_RS00725	4.353e-11	2.73775e-10	-0.544599	0.0826209	5.89065	0.0873416	0.00288098	0.000154982	0.0107714	0.0107714	serine/threonine protein kinase	214	277	385	376	400	415	470	432
B0684_RS03160	4.48511e-11	2.81433e-10	-0.624751	0.0948447	5.16526	0.120411	0.00570238	0.00467273	0.0122886	0.0122886	KR domain-containing protein	99	143	194	145	181	206	270	215
B0684_RS08135	4.50508e-11	2.82035e-10	0.624585	0.094829	5.21803	0.122477	0.00588086	0.00697378	0.0121042	0.0121042	squalene synthase HpnD	177	276	417	296	134	113	136	106
B0684_RS05215	4.55343e-11	2.84406e-10	0.547205	0.0831007	7.06487	0.0973909	0.000918898	0.0128925	0.011918	0.0128925	pilus assembly protein PilO	1376	1563	2343	1667	930	668	797	842
B0684_RS04430	4.64113e-11	2.88557e-10	-0.709624	0.107813	4.834	0.151883	0.00924938	9.21064e-05	0.0139977	0.0139977	hypothetical protein	63	91	130	119	169	168	164	146
B0684_RS06800	4.63597e-11	2.88557e-10	0.830503	0.126174	5.42788	0.224359	0.0054552	0.0263848	0.0115228	0.0263848	hypothetical protein	270	367	576	370	167	94	163	131
B0684_RS01205	4.70603e-11	2.91924e-10	-0.678929	0.103181	6.95177	0.149949	0.000973359	0.0203195	0.0114645	0.0203195	DUF1987 domain-containing protein	606	982	991	779	1303	1398	1315	1287
B0684_RS00220	4.74318e-11	2.93558e-10	-1.01611	0.154453	6.64527	0.33589	0.00141731	0.046294	0.0106267	0.046294	GNAT family N-acetyltransferase	468	604	471	515	1103	1158	1293	1075
B0684_RS01745	5.0022e-11	3.06794e-10	-0.594936	0.0905415	5.96011	0.115182	0.0025064	0.0138891	0.0106874	0.0138891	hypothetical protein	219	274	399	428	413	530	490	459
B0684_RS02420	4.98828e-11	3.06794e-10	-0.577869	0.0879385	7.75679	0.102765	0.000415488	0.00816613	0.0150509	0.0150509	hypothetical protein	1344	1837	2385	2394	2576	3057	2847	2814
B0684_RS11335	4.99127e-11	3.06794e-10	-0.747238	0.113714	6.07338	0.1817	0.0020598	0.023802	0.0105545	0.023802	pyruvate kinase	296	298	393	343	451	643	600	604
B0684_RS11805	4.96976e-11	3.06794e-10	0.55741	0.084818	6.40991	0.101106	0.00185003	0.0125381	0.0104508	0.0125381	hypothetical protein	518	806	1436	1040	432	384	425	421
B0684_RS04665	5.01905e-11	3.07134e-10	0.741911	0.112918	6.66065	0.179124	0.00135227	0.0241485	0.0106511	0.0241485	phosphate acyltransferase PlsX	768	980	1947	1679	542	411	561	448
B0684_RS12090	5.17318e-11	3.15855e-10	0.522045	0.0795089	6.18105	0.080877	0.00217775	0.00133518	0.0104656	0.0104656	DNA polymerase III subunit gamma/tau	500	597	966	806	334	284	370	363
B0684_RS12240	5.53436e-11	3.3715e-10	-0.902075	0.137599	5.84031	0.264954	0.00304442	0.0348228	0.0108279	0.0348228	SMC-Scp complex subunit ScpB	253	198	296	231	429	466	596	473
B0684_RS08790	5.78015e-11	3.51335e-10	0.575563	0.0878814	5.55374	0.102853	0.00420983	0.0053611	0.0112365	0.0112365	porphobilinogen synthase	293	358	532	376	199	154	181	167
B0684_RS11650	6.07067e-11	3.6817e-10	-0.865897	0.13236	5.11244	0.244255	0.00640369	0.0286346	0.0124974	0.0286346	hypothetical protein	71	144	132	147	189	252	232	257
B0684_RS09800	6.29261e-11	3.8078e-10	-0.543766	0.0831878	5.87255	0.090739	0.0030483	0.00425318	0.0107921	0.0107921	PilZ domain-containing protein	237	250	419	322	368	403	484	436
B0684_RS12125	6.42323e-11	3.8782e-10	-0.77334	0.118365	6.30793	0.19489	0.00197943	0.0260409	0.0104434	0.0260409	cytochrome c	357	425	488	390	572	786	768	820
B0684_RS02575	6.60516e-11	3.97921e-10	-0.64062	0.0981137	6.28795	0.133758	0.00206602	0.0171866	0.0104436	0.0171866	aldo/keto reductase	275	515	575	427	609	567	805	721
B0684_RS13040	6.66642e-11	4.00723e-10	1.23776	0.189608	3.40442	0.466757	0.0410232	-0.00715286	0.0308791	0.0308791	zinc ABC transporter substrate-binding protein	35	57	97	73	17	10	17	14
B0684_RS10045	6.98623e-11	4.1902e-10	-0.600726	0.0921224	5.30311	0.116132	0.00512685	0.0100699	0.0118462	0.0118462	L-fuculose-phosphate aldolase	127	175	218	150	209	247	265	262
B0684_RS04385	7.23692e-11	4.331e-10	-1.85657	0.28494	5.77851	1.124	0.0045548	0.157826	0.0108988	0.157826	Hsp20/alpha crystallin family protein	172	184	110	113	528	904	768	811
B0684_RS00345	8.38286e-11	4.99479e-10	-1.04574	0.161043	6.93635	0.356912	0.00109393	0.0507759	0.0114075	0.0507759	exosortase A	532	789	563	877	1466	1494	1766	1561
B0684_RS12245	8.37365e-11	4.99479e-10	-0.723666	0.111441	6.61029	0.170916	0.00139496	0.0234431	0.0105784	0.0234431	peptidylprolyl isomerase	528	563	662	544	854	1014	1078	921
B0684_RS13635	8.41465e-11	5.00276e-10	0.54622	0.0841245	7.42405	0.0883758	0.000589185	0.00306381	0.0135647	0.0135647	acetate--CoA ligase	1728	2439	3424	2445	1131	1079	1187	1214
B0684_RS00385	8.54345e-11	5.0572e-10	-1.33891	0.206281	8.57553	0.585142	0.000223312	0.0848807	0.0181617	0.0848807	hypothetical protein	2307	4088	2311	3734	8273	9867	10900	8594
B0684_RS10870	8.54032e-11	5.0572e-10	-0.558909	0.0861084	7.57893	0.101739	0.000561251	0.0140074	0.0142681	0.0142681	ribose-5-phosphate isomerase RpiA	1219	1719	1726	1987	2342	2289	2461	2260
B0684_RS05870	9.05038e-11	5.34563e-10	0.544724	0.0840361	7.40428	0.0869135	0.000650496	0.00184064	0.0134736	0.0134736	ATP:cob(I)alamin adenosyltransferase	1758	2218	3265	2553	1020	1025	1254	1243
B0684_RS03930	9.1468e-11	5.39086e-10	0.55631	0.0858447	5.63839	0.0986606	0.00365044	0.00829355	0.0110882	0.0110882	prepilin peptidase	321	424	538	387	186	158	212	217
B0684_RS00035	9.27861e-11	5.45671e-10	0.649675	0.100285	9.30504	0.124737	0.000107958	0.00472627	0.0200064	0.0200064	chemotaxis protein CheA	12438	15283	23145	18279	7466	5803	8049	7603
B0684_RS11185	1.05539e-10	6.19326e-10	0.688933	0.106666	4.8154	0.147614	0.00863673	0.00537009	0.0141185	0.0141185	NUDIX domain-containing protein	124	161	291	235	89	74	75	77
B0684_RS06485	1.14389e-10	6.69819e-10	-0.625883	0.0970873	5.10767	0.119642	0.00633425	0.00267191	0.0125176	0.0125176	DUF86 domain-containing protein	95	116	187	153	179	196	257	191
B0684_RS04320	1.1528e-10	6.73584e-10	-1.04751	0.162519	7.38591	0.358784	0.000613264	0.0522119	0.0133888	0.0522119	GGDEF domain-containing protein	920	1157	937	1252	2002	2786	2775	2365
B0684_RS09230	1.32558e-10	7.72878e-10	-0.530406	0.0825636	7.28085	0.0867598	0.000735669	0.0067073	0.0128978	0.0128978	type II secretion system protein GspD	902	1285	1526	1305	1633	1798	1764	1650
B0684_RS13510	1.3455e-10	7.82813e-10	0.517935	0.0806508	6.12867	0.0847859	0.0025071	0.00699102	0.010502	0.010502	aminoacyl-tRNA hydrolase	467	518	988	782	330	273	339	341
B0684_RS07835	1.35133e-10	7.84524e-10	0.731925	0.113984	5.38398	0.175334	0.00520706	0.0207778	0.0116318	0.0207778	hypothetical protein	209	301	517	447	139	133	170	109
B0684_RS09870	1.38973e-10	8.05095e-10	1.53406	0.239061	3.55612	0.770351	0.0430347	0.0712653	0.0281841	0.0712653	efflux RND transporter periplasmic adaptor subunit	60	67	109	108	13	17	8	23
B0684_RS00840	1.4199e-10	8.20822e-10	1.49706	0.233415	5.99661	0.73374	0.00394151	0.105023	0.0106426	0.105023	flagellar basal-body rod protein FlgF	789	815	1339	908	142	120	147	344
B0684_RS09235	1.4824e-10	8.55137e-10	-0.536647	0.0837572	5.81302	0.0940591	0.00317188	0.010567	0.0108587	0.0108587	type II secretion system protein GspC	216	280	322	328	374	431	426	354
B0684_RS00370	1.5968e-10	9.19174e-10	-1.67251	0.2615	8.06032	0.916455	0.000376691	0.136388	0.0163098	0.136388	hypothetical protein	1649	2167	1104	1347	5689	6647	7900	6352
B0684_RS10325	1.60215e-10	9.20303e-10	-0.536319	0.0838612	7.40706	0.0886607	0.000578948	0.00697926	0.0134865	0.0134865	DUF4426 domain-containing protein	1004	1389	1722	1574	1836	2113	1974	1871
B0684_RS01275	1.60742e-10	9.21381e-10	0.57114	0.089313	5.46658	0.10672	0.004525	0.011248	0.0114286	0.0114286	cobalamin-binding protein	210	310	457	493	153	151	184	155
B0684_RS02215	1.72847e-10	9.88685e-10	-0.546594	0.0856233	5.60203	0.0956584	0.0035148	0.00849824	0.0111479	0.0111479	glutathione peroxidase	169	219	313	232	273	363	338	318
B0684_RS10580	1.77469e-10	1.01299e-09	0.531827	0.0833627	5.90271	0.0854655	0.00314139	0.00228843	0.0107573	0.0107573	glutamate--cysteine ligase	396	495	711	558	228	265	279	243
B0684_RS00525	1.80856e-10	1.03016e-09	-0.495704	0.0777358	6.49454	0.0771031	0.00160611	0.00644012	0.0104796	0.0104796	hypothetical protein	384	584	686	691	678	762	872	761
B0684_RS08380	1.85658e-10	1.0553e-09	-0.707673	0.111046	4.92552	0.164225	0.00806227	0.0166004	0.0134402	0.0166004	hypothetical protein	70	117	132	119	198	161	219	140
B0684_RS03285	1.90273e-10	1.07928e-09	-0.501176	0.07869	6.92676	0.0761923	0.00101152	0.00415373	0.0113727	0.0113727	M48 family peptidase	616	830	1158	1002	1048	1038	1288	1395
B0684_RS02510	1.96679e-10	1.11329e-09	0.631025	0.0991568	5.6897	0.130624	0.00370878	0.0159554	0.0110124	0.0159554	PAS domain S-box protein	293	409	634	532	237	179	166	203
B0684_RS11210	2.01238e-10	1.13672e-09	0.513988	0.0808107	6.09715	0.0837197	0.00253029	0.00708143	0.0105305	0.0105305	poly-beta-1,6-N-acetyl-D-glucosamine biosynthesis protein PgaD	442	552	848	790	354	279	331	283
B0684_RS04170	2.35348e-10	1.32664e-09	-0.972554	0.153489	3.91083	0.286837	0.0242286	-0.00487237	0.0228893	0.0228893	dioxygenase	28	31	48	30	63	72	89	70
B0684_RS12790	2.38707e-10	1.34279e-09	-0.538327	0.0849884	5.72786	0.0896294	0.00348475	0.00448441	0.0109613	0.0109613	hypothetical protein	185	273	350	256	353	302	415	392
B0684_RS02895	2.5542e-10	1.43384e-09	-0.710638	0.112377	7.11882	0.165937	0.000844773	0.0244126	0.0121524	0.0244126	gamma-glutamyltransferase	719	947	1242	995	1200	1393	1800	2130
B0684_RS01740	2.65215e-10	1.48575e-09	-0.604171	0.095629	8.5587	0.110798	0.000182037	0.00740861	0.0181078	0.0181078	sigma-54-dependent Fis family transcriptional regulator	3033	4437	4871	5047	6146	6284	6626	6426
B0684_RS11760	2.68525e-10	1.5012e-09	0.760966	0.120483	5.26079	0.190334	0.0057501	0.0232824	0.0119693	0.0232824	rod shape-determining protein MreC	174	283	508	376	143	95	124	117
B0684_RS04820	2.93461e-10	1.63724e-09	0.61319	0.0972979	5.87689	0.123658	0.00318207	0.0157517	0.0107872	0.0157517	exodeoxyribonuclease V subunit beta	477	473	742	493	228	220	230	272
B0684_RS05625	3.08203e-10	1.71596e-09	-0.621748	0.0987749	5.02218	0.121181	0.00659461	0.00592693	0.0129183	0.0129183	hypothetical protein	95	110	166	130	148	180	231	197
B0684_RS12755	3.24534e-10	1.80319e-09	-0.544063	0.0865436	5.57383	0.0935999	0.00378136	0.00675032	0.0111982	0.0111982	hypothetical protein	159	190	322	248	260	290	333	377
B0684_RS04015	3.32141e-10	1.84169e-09	0.541596	0.0862004	7.59185	0.08726	0.000535135	0.00349293	0.0143259	0.0143259	ribonucleotide-diphosphate reductase subunit beta	1951	2637	3905	3405	1229	1237	1459	1566
B0684_RS11070	3.588e-10	1.98546e-09	0.981723	0.15655	6.36952	0.31738	0.00200263	0.0470134	0.0104455	0.0470134	ribosome maturation factor RimP	581	936	1624	1404	425	237	376	285
B0684_RS01270	3.7363e-10	2.06332e-09	0.836984	0.133604	4.20623	0.204787	0.0163231	-0.0109192	0.0193769	0.0193769	iron ABC transporter permease	82	97	154	130	40	38	37	43
B0684_RS00350	3.77919e-10	2.08113e-09	-1.14312	0.182523	7.04028	0.430459	0.000944844	0.0656841	0.0118146	0.0656841	hypothetical protein	630	834	563	874	1796	1829	1997	1695
B0684_RS00700	3.78388e-10	2.08113e-09	-0.953976	0.152327	4.31211	0.299797	0.0146167	0.0317902	0.0182844	0.0317902	DoxX family protein	47	55	44	58	103	100	124	107
B0684_RS04415	4.08374e-10	2.24152e-09	-0.689811	0.110356	4.71492	0.148552	0.00954333	0.00515379	0.0148135	0.0148135	CPBP family intramembrane metalloprotease	56	89	122	94	118	160	145	148
B0684_RS01670	4.14813e-10	2.27227e-09	1.71079	0.273799	3.50259	0.964741	0.0548705	0.0950608	0.0291028	0.0950608	flagellar biosynthetic protein FliQ	45	77	132	119	14	10	7	23
B0684_RS02460	4.3701e-10	2.38905e-09	-0.641692	0.102832	5.14906	0.135776	0.00559179	0.015557	0.0123499	0.015557	STAS domain-containing protein	101	168	154	138	217	202	237	202
B0684_RS08885	5.24036e-10	2.85905e-09	-0.72611	0.116893	6.23737	0.174063	0.00211094	0.0252172	0.0104455	0.0252172	peptide-methionine (S)-S-oxide reductase MsrA	343	426	476	344	579	691	748	649
B0684_RS12220	5.68101e-10	3.09324e-09	0.832161	0.13424	5.13702	0.228747	0.00724819	0.0287928	0.0123969	0.0287928	threonylcarbamoyl-AMP synthase	163	221	444	413	105	79	108	116
B0684_RS10220	5.71023e-10	3.10294e-09	0.567028	0.0914822	5.40068	0.10393	0.00514807	0.00893058	0.0115899	0.0115899	adenylosuccinate lyase	201	288	516	374	143	156	142	161
B0684_RS02785	5.83993e-10	3.16709e-09	0.488327	0.0788299	6.43886	0.0753314	0.00197073	0.00642819	0.0104576	0.0104576	NADP-specific glutamate dehydrogenase	593	845	1200	1014	420	444	404	508
B0684_RS07970	5.9024e-10	3.19458e-09	-1.04433	0.168631	6.01359	0.360357	0.00270108	0.0541716	0.0106222	0.0541716	NAD(P)-dependent alcohol dehydrogenase	270	270	309	229	450	666	740	676
B0684_RS07040	6.00358e-10	3.24289e-09	1.3734	0.221861	7.29503	0.623301	0.000889995	0.097555	0.0129644	0.097555	tRNA-Asp	2342	2896	4429	3667	1230	458	699	509
B0684_RS00770	6.06481e-10	3.26946e-09	-0.480665	0.0776678	6.71187	0.0718054	0.00131665	0.00544322	0.0107479	0.0107479	integration host factor subunit alpha	530	650	991	766	891	1018	998	877
B0684_RS08205	6.31385e-10	3.39698e-09	0.631479	0.102142	6.35896	0.131818	0.00190008	0.0189657	0.0104447	0.0189657	alkene reductase	742	722	1283	858	346	424	361	394
B0684_RS01615	6.34572e-10	3.40737e-09	0.597914	0.0967249	6.15655	0.118181	0.00216961	0.0165418	0.0104807	0.0165418	flagellar motor protein motC	563	581	1062	706	317	253	318	389
B0684_RS04240	6.49372e-10	3.47997e-09	-1.09914	0.177914	5.74138	0.39944	0.00371009	0.0595967	0.0109441	0.0595967	hypothetical protein	194	202	185	214	358	574	508	539
B0684_RS04020	6.64461e-10	3.55382e-09	0.496593	0.0804287	7.07707	0.0778851	0.000967424	0.00769704	0.0119701	0.0119701	ImmA/IrrE family metallo-endopeptidase	1143	1426	2162	2262	809	729	925	888
B0684_RS05450	7.03701e-10	3.74893e-09	0.50513	0.0819317	6.35881	0.0844094	0.00180937	0.0116162	0.0104447	0.0116162	bifunctional 3,4-dihydroxy-2-butanone-4-phosphate synthase/GTP cyclohydrolase II	482	786	1213	996	449	363	399	413
B0684_RS08880	7.03503e-10	3.74893e-09	-0.965239	0.15656	6.56631	0.308215	0.00136605	0.047656	0.0105309	0.047656	PQQ-dependent sugar dehydrogenase	400	525	556	474	699	1212	1121	1231
B0684_RS04420	7.07604e-10	3.76235e-09	-1.47591	0.239425	6.67768	0.720642	0.00160758	0.113041	0.0106806	0.113041	BCCT family transporter	480	524	370	334	1176	1716	1614	1557
B0684_RS07395	7.60013e-10	4.03311e-09	-0.907019	0.147409	4.23892	0.272303	0.015418	0.0280411	0.0190309	0.0280411	CPXCG motif-containing cysteine-rich protein	40	49	52	53	70	84	137	115
B0684_RS07690	8.11972e-10	4.30045e-09	-0.835027	0.135941	5.45993	0.2309	0.00486885	0.0320911	0.0114448	0.0320911	tRNA 2-thiocytidine(32) synthetase TtcA	88	185	263	199	290	377	319	308
B0684_RS00335	8.89297e-10	4.70082e-09	-0.944312	0.154095	7.28937	0.295485	0.00068863	0.046802	0.0129378	0.046802	amidotransferase 1, exosortase A system-associated	833	1213	890	1160	2059	2133	2395	1924
B0684_RS13135	8.94021e-10	4.71661e-09	-0.572544	0.093442	5.28641	0.0989129	0.0055691	0.000560533	0.0118937	0.0118937	lipoyl(octanoyl) transferase LipB	119	155	194	201	213	238	252	248
B0684_RS02050	9.84409e-10	5.18341e-09	-0.500678	0.0819184	5.95752	0.0824342	0.00273061	0.00988308	0.0106906	0.0106906	creatininase	266	331	375	371	394	466	454	484
B0684_RS04515	1.02665e-09	5.39538e-09	-0.583658	0.0955999	5.15809	0.104034	0.00596325	0.00185812	0.0123154	0.0123154	LysR family transcriptional regulator	117	121	194	153	183	203	237	220
B0684_RS00380	1.0657e-09	5.58979e-09	-1.34901	0.221176	8.09153	0.603812	0.00037204	0.097466	0.0164329	0.097466	hypothetical protein	1788	2441	1433	1839	5206	6408	6552	5150
B0684_RS08230	1.09342e-09	5.72414e-09	-0.535517	0.0878597	5.48062	0.0925665	0.00404393	0.00835753	0.0113947	0.0113947	class I SAM-dependent methyltransferase	173	179	266	205	266	297	273	297
B0684_RS04475	1.1021e-09	5.75845e-09	-0.960073	0.157547	5.46361	0.305905	0.00477649	0.0448658	0.0114358	0.0448658	nucleoside deaminase	151	173	148	174	296	393	352	342
B0684_RS12800	1.1483e-09	5.98834e-09	0.628196	0.103198	4.88081	0.129581	0.0075946	0.0120405	0.0137049	0.0137049	hypothetical protein	153	168	287	213	108	71	81	90
B0684_RS04810	1.25406e-09	6.52735e-09	0.48701	0.0801903	6.18529	0.070593	0.00239765	0.000901333	0.0104633	0.0104633	bifunctional diguanylate cyclase/phosphodiesterase	504	579	977	773	323	326	386	342
B0684_RS06540	1.27143e-09	6.6051e-09	0.4718	0.0777141	6.53596	0.0735587	0.00157339	0.0100467	0.0105056	0.0105056	cyclophilin	566	937	1448	1133	507	422	507	538
B0684_RS00175	1.33507e-09	6.92248e-09	-0.785272	0.129516	5.80421	0.204942	0.00317519	0.0303737	0.0108688	0.0303737	VanZ family protein	202	281	234	282	395	441	519	427
B0684_RS13620	1.34706e-09	6.97138e-09	-0.494333	0.0815505	5.96538	0.0789102	0.00262004	0.00798676	0.0106809	0.0106809	5-oxoprolinase	269	318	397	377	381	422	487	525
B0684_RS01115	1.56319e-09	8.07451e-09	0.46792	0.0774995	6.4698	0.0717139	0.00154418	0.00913914	0.0104682	0.0104682	di-trans,poly-cis-decaprenylcistransferase	636	701	1322	1124	475	393	510	474
B0684_RS07095	1.56644e-09	8.07595e-09	-0.559319	0.0926427	5.27514	0.0953068	0.00523882	0.00167333	0.0119265	0.0119265	hypothetical protein	124	159	217	165	257	216	228	233
B0684_RS01105	1.59443e-09	8.20466e-09	0.51318	0.0850408	7.49701	0.0825062	0.000565594	0.00790705	0.0138983	0.0138983	UMP kinase	1679	2177	3674	3293	1268	1141	1443	1205
B0684_RS06385	1.65388e-09	8.49452e-09	-0.671017	0.111306	4.72622	0.140433	0.0100461	0.00370487	0.0147318	0.0147318	hypothetical protein	52	99	127	95	133	129	163	146
B0684_RS05060	1.65995e-09	8.50962e-09	0.482895	0.0801086	7.06574	0.0737564	0.000913083	0.0074069	0.0119217	0.0119217	3-deoxy-7-phosphoheptulonate synthase	1181	1465	2332	1837	882	825	912	717
B0684_RS13460	1.68484e-09	8.62091e-09	-0.681645	0.113125	4.71061	0.149387	0.0107495	0.00865551	0.0148449	0.0148449	NUDIX hydrolase	56	90	110	103	146	147	117	156
B0684_RS07955	1.73474e-09	8.85958e-09	-1.46292	0.242975	5.6372	0.712676	0.0043108	0.113763	0.0110901	0.113763	MarC family protein	164	171	111	158	403	623	623	491
B0684_RS12490	1.75181e-09	8.92994e-09	0.617854	0.102646	7.93535	0.127132	0.000399094	0.0206732	0.0158045	0.0206732	30S ribosomal protein S8	2630	3278	6143	5946	1941	1581	2074	1852
B0684_RS03760	1.85157e-09	9.4208e-09	-0.551151	0.0917008	6.36707	0.101206	0.00164664	0.0151714	0.0104453	0.0151714	nucleotide exchange factor GrpE	411	444	586	534	570	721	839	667
B0684_RS00235	1.87789e-09	9.53685e-09	-0.831312	0.138367	6.40121	0.230272	0.0017974	0.0364933	0.0104493	0.0364933	putative O-glycosylation ligase, exosortase A system-associated	321	545	422	506	845	724	1008	749
B0684_RS01650	1.9016e-09	9.63929e-09	0.823594	0.137129	6.28704	0.226038	0.00225985	0.0353487	0.0104436	0.0353487	flagellar biosynthesis protein FlhF	632	822	1333	938	258	256	331	487
B0684_RS08725	2.03812e-09	1.03121e-08	-0.69335	0.11566	4.62992	0.144761	0.0112977	-0.0026548	0.0154567	0.0154567	1,6-anhydro-N-acetylmuramyl-L-alanine amidase AmpD	60	73	107	86	113	133	127	152
B0684_RS00850	2.19848e-09	1.11027e-08	1.44759	0.241973	6.14017	0.699088	0.00276868	0.114333	0.0104928	0.114333	flagellar basal body L-ring protein FlgH	840	947	1482	1067	168	156	153	422
B0684_RS05015	2.2379e-09	1.126e-08	-0.76193	0.127423	5.96916	0.193702	0.00268888	0.0297845	0.0106763	0.0297845	GNAT family N-acetyltransferase	271	267	378	278	402	510	531	655
B0684_RS08915	2.23578e-09	1.126e-08	0.858398	0.143553	9.01285	0.245855	0.000135806	0.0410789	0.0193882	0.0410789	ammonium transporter	7776	15221	16290	19677	5649	3892	5801	4255
B0684_RS01410	2.40912e-09	1.2099e-08	-0.584821	0.098001	5.57693	0.114183	0.00402726	0.0151811	0.0111925	0.0151811	hypothetical protein	150	246	299	204	279	353	331	319
B0684_RS09640	2.43679e-09	1.22154e-08	0.46604	0.0781207	6.44764	0.065618	0.00174548	0.0024111	0.0104602	0.0104602	PAS domain S-box protein	603	864	1157	1002	474	372	497	473
B0684_RS02605	2.49153e-09	1.24668e-08	0.551706	0.0925369	5.30116	0.0911669	0.00527446	-0.000372897	0.0118517	0.0118517	EVE domain-containing protein	188	298	420	309	139	125	144	141
B0684_RS05640	2.50153e-09	1.24939e-08	1.67481	0.280945	3.36772	0.936737	0.0547662	0.103094	0.0315751	0.103094	hypothetical protein	101	48	121	50	9	13	10	12
B0684_RS07930	2.51883e-09	1.25572e-08	-1.01838	0.170862	6.54694	0.34636	0.00143483	0.056953	0.0105141	0.056953	DUF302 domain-containing protein	399	584	443	446	867	1220	1162	979
B0684_RS07845	2.63826e-09	1.31285e-08	-0.466417	0.0783544	6.30308	0.0720527	0.00183535	0.0097113	0.0104435	0.0104435	exodeoxyribonuclease III	323	438	636	582	497	658	694	662
B0684_RS02670	2.77409e-09	1.3754e-08	0.608122	0.102301	5.85788	0.123601	0.00339202	0.017539	0.0108084	0.017539	hypothetical protein	313	483	817	613	212	268	220	235
B0684_RS09240	2.772e-09	1.3754e-08	-1.07511	0.180857	8.02217	0.386321	0.000352276	0.065066	0.0161576	0.065066	VWA domain-containing protein	1484	2482	1598	2561	4521	4758	5359	4278
B0684_RS03705	2.95678e-09	1.46331e-08	-1.24511	0.209828	4.40792	0.518422	0.0142233	0.0738323	0.017363	0.0738323	hypothetical protein	53	41	40	62	104	151	156	147
B0684_RS02640	2.99429e-09	1.47909e-08	0.587389	0.0990219	5.03117	0.110053	0.00673731	0.00664927	0.0128734	0.0128734	4-hydroxy-tetrahydrodipicolinate reductase	164	216	332	225	82	99	114	120
B0684_RS07105	2.99955e-09	1.47909e-08	1.20208	0.202656	6.00289	0.483258	0.00335647	0.0787821	0.010635	0.0787821	50S ribosomal protein L28	442	659	1298	1175	284	130	243	178
B0684_RS08540	3.05435e-09	1.50338e-08	0.474398	0.0800178	7.05163	0.0714647	0.00094368	0.00741414	0.011862	0.011862	recombinase RecA	1003	1502	2471	1850	817	827	842	804
B0684_RS02865	3.06528e-09	1.50604e-08	-0.635172	0.107147	5.49417	0.13495	0.00456923	0.0183916	0.0113629	0.0183916	hypothetical protein	150	191	245	208	230	284	316	400
B0684_RS00040	3.10217e-09	1.52141e-08	0.554722	0.0936066	8.30061	0.0901978	0.00030138	0.00235727	0.017223	0.017223	chemotaxis protein CheW	4306	5283	7907	6652	2932	2404	3011	2717
B0684_RS12555	3.43781e-09	1.68298e-08	0.692394	0.117172	8.11425	0.16051	0.000367974	0.0270907	0.0165217	0.0270907	50S ribosomal protein L4	3416	3761	7812	7450	2173	1899	2502	2012
B0684_RS12135	3.57942e-09	1.74915e-08	0.562259	0.095257	5.16799	0.0963577	0.00586924	0.00116984	0.0122786	0.0122786	GTP-binding protein	200	243	342	262	118	116	112	132
B0684_RS11000	3.60853e-09	1.76021e-08	0.512998	0.0869311	6.93055	0.0881455	0.0010743	0.0140397	0.0113864	0.0140397	NADH-quinone oxidoreductase subunit C	885	1245	2235	1861	762	604	806	703
B0684_RS05600	3.72754e-09	1.81501e-08	0.558099	0.0946596	6.53287	0.104353	0.00162312	0.0162978	0.0105033	0.0162978	hypothetical protein	742	892	1362	1133	540	340	568	465
B0684_RS00205	3.83593e-09	1.86444e-08	-1.0788	0.183123	5.52789	0.390004	0.00384152	0.0632266	0.0112888	0.0632266	hypothetical protein	136	208	141	172	416	438	372	339
B0684_RS13465	3.93405e-09	1.90872e-08	-0.900515	0.152968	5.12714	0.271807	0.00655861	0.04024	0.0124366	0.04024	RNA-binding protein	124	106	131	114	196	235	236	297
B0684_RS07455	3.95838e-09	1.9171e-08	0.664288	0.11286	6.28834	0.147915	0.00212336	0.0233516	0.0104436	0.0233516	SLC13 family permease	482	764.546	1244.57	1035	434	289.312	365.35	321
B0684_RS08150	3.98203e-09	1.92512e-08	-0.589907	0.10024	5.58093	0.116651	0.00362289	0.0164733	0.0111852	0.0164733	DUF2283 domain-containing protein	142	260	280	219	364	303	327	296
B0684_RS11260	4.00771e-09	1.93409e-08	0.569482	0.0967868	5.3636	0.108719	0.00569993	0.0130355	0.0116838	0.0130355	GGDEF domain-containing protein	210	323	431	331	168	114	177	129
B0684_RS05330	4.37599e-09	2.10808e-08	0.617928	0.105281	5.06621	0.128097	0.00676448	0.0154037	0.0127038	0.0154037	zinc ABC transporter substrate-binding protein	165	254	309	250	81	97	143	107
B0684_RS04175	4.53998e-09	2.17935e-08	-0.534387	0.0911424	5.32637	0.0895609	0.00483174	0.00446604	0.0117821	0.0117821	L-lactate permease	132	180	227	169	218	248	246	259
B0684_RS10480	4.53825e-09	2.17935e-08	1.30433	0.222458	5.89969	0.570918	0.00372686	0.0952486	0.0107609	0.0952486	GGDEF domain-containing protein	616	654	1178	760	160	131	127	323
B0684_RS03905	4.62912e-09	2.21822e-08	1.56542	0.267138	4.12809	0.822491	0.0252322	0.117493	0.0202368	0.117493	tRNA-Thr	129	85	214	214	31	15	43	20
B0684_RS11905	4.86761e-09	2.3284e-08	0.471141	0.0805144	7.08146	0.0677207	0.000976135	0.00404007	0.011989	0.011989	adenylosuccinate synthase	1096	1460	2472	1949	822	740	921	926
B0684_RS00340	5.05278e-09	2.41273e-08	-0.977465	0.167219	6.43258	0.320917	0.00167246	0.0542518	0.0104559	0.0542518	sugar transferase	378	480	347	502	855	835	1041	944
B0684_RS04105	5.24863e-09	2.49747e-08	-0.837173	0.143374	4.63754	0.235484	0.0101375	0.0309746	0.015397	0.0309746	hypothetical protein	62	60	88	95	127	185	124	137
B0684_RS13245	5.24809e-09	2.49747e-08	0.583477	0.0999258	9.22855	0.110374	0.000109487	0.0151778	0.0198608	0.0198608	DNA-directed RNA polymerase subunit beta	9685	11860	21710	20804	6602	6192	7389	7379
B0684_RS04355	5.386e-09	2.55835e-08	-0.452543	0.0775594	6.69656	0.0668811	0.00131452	0.00844853	0.0107164	0.0107164	response regulator	477	759	966	744	976	922	936	838
B0684_RS00295	5.87613e-09	2.78629e-08	-0.616919	0.105995	6.20791	0.128	0.00197516	0.0204949	0.0104532	0.0204949	hydrolase 2, exosortase A system-associated	283	417	453	495	611	704	612	527
B0684_RS11975	5.92038e-09	2.80238e-08	-0.457789	0.0786715	6.27545	0.0696092	0.00193461	0.00941931	0.0104438	0.0104438	hypothetical protein	368	364	637	559	544	605	605	664
B0684_RS00010	6.58465e-09	3.11139e-08	0.444286	0.0765854	6.69067	0.0583043	0.00102576	0.00119922	0.0107049	0.0107049	heme ABC transporter ATPase	840	955	1518	1256	574	531	648	580
B0684_RS04215	6.61131e-09	3.11856e-08	-0.783032	0.134994	6.63523	0.206423	0.00127038	0.0351762	0.0106118	0.0351762	EAL domain-containing protein	494	583	594	614	805	1123	1267	934
B0684_RS09385	6.75025e-09	3.17858e-08	0.546572	0.094285	5.32694	0.100244	0.00599873	0.0113719	0.0117806	0.0117806	HDOD domain-containing protein	178	293	408	375	156	138	153	120
B0684_RS05560	6.82152e-09	3.20659e-08	0.466565	0.080508	6.11747	0.0649223	0.00245145	0.00073034	0.0105116	0.0105116	23S rRNA (uracil(1939)-C(5))-methyltransferase RlmD	458	536	906	725	314	317	336	330
B0684_RS05030	7.02063e-09	3.29448e-08	-0.475851	0.0821788	5.94166	0.0717818	0.00279656	0.00547085	0.0107102	0.0107102	BolA family transcriptional regulator	226	322	429	387	409	482	431	424
B0684_RS09145	7.22987e-09	3.38099e-08	-0.568929	0.0983371	6.39419	0.109058	0.00197658	0.0173638	0.0104483	0.0173638	HNH endonuclease	329	610	583	525	776	649	745	708
B0684_RS13330	7.21762e-09	3.38099e-08	0.543881	0.094003	6.02674	0.0996645	0.00286926	0.0148039	0.0106066	0.0148039	FAD:protein FMN transferase	444	565	843	619	292	220	278	368
B0684_RS03100	7.49242e-09	3.49775e-08	-0.970368	0.167898	5.1427	0.317358	0.0066719	0.0497078	0.0123746	0.0497078	rhomboid family intramembrane serine protease	85	106	143	141	167	227	412	253
B0684_RS00830	7.53862e-09	3.51328e-08	1.66803	0.288663	6.32265	0.937794	0.00309334	0.163559	0.0104435	0.163559	hypothetical protein	1049	1419	2021	1349	185	198	128	482
B0684_RS04195	7.61931e-09	3.54481e-08	-1.27699	0.221061	3.75746	0.549692	0.0284984	0.0692373	0.0250192	0.0692373	cellulase	19	33	38	15	65	63	101	68
B0684_RS00715	7.79643e-09	3.62101e-08	-0.988501	0.171234	4.85099	0.329446	0.00832251	0.0503198	0.0138896	0.0503198	DUF2063 domain-containing protein	87	84	95	78	154	207	165	242
B0684_RS00635	7.87079e-09	3.64931e-08	-1.12646	0.195186	5.8921	0.427855	0.00346917	0.0727259	0.0107698	0.0727259	OsmC family peroxiredoxin	109	206	311.747	384	604.815	689	527	494.753
B0684_RS02125	8.10327e-09	3.75069e-08	0.603641	0.104684	4.93194	0.114025	0.00851423	0.00305378	0.0134034	0.0134034	tRNA pseudouridine(13) synthase TruD	154	172	295	235	90	79	89	114
B0684_RS08335	8.1478e-09	3.7649e-08	0.880814	0.152777	5.35414	0.261679	0.0059806	0.0407008	0.0117084	0.0407008	hypothetical protein	353	281	495	354	141	108	100	148
B0684_RS06025	8.81742e-09	4.06739e-08	-0.555347	0.0965478	8.67705	0.0928085	0.000166068	0.00530713	0.0184769	0.0184769	MerR family transcriptional regulator	3750	4524	5906	5845	7369	6072	7741	6913
B0684_RS08145	9.18022e-09	4.22757e-08	-0.687955	0.119744	6.59719	0.159804	0.00148754	0.0271897	0.0105628	0.0271897	hypothetical protein	393	604	681	675	1095	1038	869	769
B0684_RS06945	9.55449e-09	4.39248e-08	-0.448781	0.0782059	6.41196	0.063719	0.00178109	0.00542299	0.0104512	0.0104512	Holliday junction branch migration DNA helicase RuvB	418	509	744	530	641	627	701	796
B0684_RS02345	9.70703e-09	4.45507e-08	0.697323	0.121574	4.46785	0.151735	0.0127434	0.00219463	0.0168173	0.0168173	MFS transporter	108	114	204	137	49	46	62	66
B0684_RS05260	9.81894e-09	4.49883e-08	-0.458172	0.0799069	6.1028	0.0635957	0.00224517	0.00197592	0.0105251	0.0105251	3-dehydroquinate synthase	297	360	473	472	471	485	569	510
B0684_RS06695	9.89491e-09	4.526e-08	0.501855	0.0875452	6.39522	0.0850981	0.00180985	0.0135185	0.0104484	0.0135185	peptidase M48	589	810	1145	963	501	412	366	414
B0684_RS09545	9.94212e-09	4.53995e-08	0.649874	0.113382	4.65055	0.12742	0.010415	-0.00253733	0.015296	0.015296	exodeoxyribonuclease VII large subunit	111	134	219	200	72	56	72	73
B0684_RS03875	1.02452e-08	4.67048e-08	0.705444	0.123187	4.51405	0.156896	0.0139379	0.0032236	0.0164121	0.0164121	hypothetical protein	108	115	226	150	50	61	56	64
B0684_RS06085	1.12761e-08	5.12594e-08	0.501452	0.087815	5.87199	0.0850638	0.00295198	0.012471	0.0107927	0.012471	ISC system 2Fe-2S type ferredoxin	350	409	657	688	280	228	261	231
B0684_RS07710	1.1282e-08	5.12594e-08	0.46598	0.0816043	7.21231	0.0663381	0.000741055	0.00427424	0.0125775	0.0125775	hypothetical protein	1296	1958	2561	1982	943	932	1104	912
B0684_RS07990	1.13729e-08	5.15861e-08	-0.899414	0.157547	6.31615	0.273678	0.00195773	0.0476843	0.0104434	0.0476843	DUF2892 domain-containing protein	305	517	405	363	627	850	899	786
B0684_RS13005	1.15408e-08	5.22604e-08	-0.461182	0.0808188	6.02062	0.0677054	0.00244954	0.00564375	0.0106138	0.0106138	NAD-dependent succinate-semialdehyde dehydrogenase	274	350	466	382	392	423	543	533
B0684_RS10775	1.19604e-08	5.40705e-08	0.682097	0.11966	4.46846	0.151601	0.0118251	0.00995725	0.0168119	0.0168119	DUF3293 domain-containing protein	98	112	187	163	47	52	52	75
B0684_RS01725	1.30385e-08	5.88466e-08	1.095	0.192593	6.2306	0.406165	0.00230703	0.0718772	0.0104467	0.0718772	flagellar M-ring protein FliF	730	846	1443	1001	222	214	218	476
B0684_RS06090	1.33472e-08	6.01399e-08	0.545499	0.0960121	6.07192	0.100822	0.00257176	0.0158649	0.010556	0.0158649	Fe-S assembly protein IscX	392	557	819	880	338	251	327	283
B0684_RS05100	1.35882e-08	6.11245e-08	0.815595	0.143629	4.5815	0.22542	0.0114841	0.0297743	0.0158451	0.0297743	hypothetical protein	95.8298	175.368	243.401	168.333	79	51	49	58.1762
B0684_RS01890	1.36311e-08	6.12162e-08	-0.637705	0.112312	6.94273	0.137815	0.000908959	0.0243191	0.0114309	0.0243191	trehalose-phosphatase	733	889	964	766	1115	1335	1330	1383
B0684_RS12475	1.39212e-08	6.24158e-08	0.531568	0.0936791	8.23507	0.095777	0.000296026	0.0172555	0.016982	0.0172555	30S ribosomal protein S5	3628	4059	8084	7383	2481	2509	2847	2622
B0684_RS08170	1.40188e-08	6.27497e-08	0.599427	0.10566	4.85954	0.121658	0.00849213	0.0136712	0.013836	0.013836	N-ethylammeline chlorohydrolase	112	163	302	247	83	91	80	90
B0684_RS08595	1.41256e-08	6.302e-08	-0.802243	0.141443	7.23611	0.21818	0.000726444	0.0392857	0.0126882	0.0392857	sigma-54-dependent Fis family transcriptional regulator	975	1048	1080	1015	1444	1947	2063	2122
B0684_RS10295	1.41177e-08	6.302e-08	-0.440628	0.0776853	6.38624	0.0633954	0.00162281	0.0076209	0.0104472	0.0104472	alpha-L-glutamate ligase-like protein	440	449	708	550	658	647	759	616
B0684_RS00360	1.44092e-08	6.4151e-08	-1.19932	0.211577	7.48168	0.4877	0.000603639	0.0889262	0.0138285	0.0889262	GNAT family N-acetyltransferase	1026	1339	844	1166	2708	3351	3217	2492
B0684_RS04435	1.44263e-08	6.4151e-08	-1.04179	0.183793	4.80463	0.367999	0.00986705	0.0576927	0.0141895	0.0576927	DksA/TraR family C4-type zinc finger protein	71	86	112	59	141	236	188	188
B0684_RS02530	1.47948e-08	6.56822e-08	0.751698	0.132717	4.63236	0.191638	0.0124827	0.0227448	0.0154375	0.0227448	exodeoxyribonuclease V subunit alpha	154	120	231	174	57	52	66	82
B0684_RS02015	1.51131e-08	6.69857e-08	-0.441931	0.0780758	6.28941	0.0647517	0.00174808	0.00869464	0.0104436	0.0104436	DUF1538 domain-containing protein	340	536	568	503	576	526	704	635
B0684_RS04225	1.601e-08	7.08454e-08	-1.17117	0.207273	5.72077	0.465545	0.003953	0.0819711	0.0109705	0.0819711	hypothetical protein	181	225	201	151	383	667	483	485
B0684_RS10145	1.69948e-08	7.5081e-08	0.498941	0.0884632	7.79551	0.0812927	0.000434224	0.0114264	0.0152172	0.0152172	acyl carrier protein	2251	3168	4927	4038	1917	1460	2010	1519
B0684_RS09930	1.74681e-08	7.7047e-08	0.61672	0.109437	5.30331	0.129201	0.00507326	0.0188798	0.0118456	0.0188798	ABC transporter	239	251	389	358	172	120	123	123
B0684_RS02335	1.76549e-08	7.77445e-08	0.44937	0.0797668	6.08136	0.061682	0.00217928	0.002472	0.0105462	0.0105462	3-isopropylmalate dehydratase large subunit	419	504	903	707	304	290	345	325
B0684_RS09160	1.79704e-08	7.90057e-08	-0.55676	0.0988831	5.03696	0.10525	0.00671105	0.0127537	0.0128447	0.0128447	hypothetical protein	80	123	170	163	171	217	179	170
B0684_RS08390	1.97512e-08	8.66945e-08	-0.800848	0.142648	4.71391	0.218128	0.0105128	0.030184	0.0148209	0.030184	cation transporter	46	103	97	99	122	171	152	159
B0684_RS03560	2.055e-08	8.99105e-08	-0.52718	0.0940166	5.34597	0.0945582	0.00471338	0.0129649	0.0117298	0.0129649	ubiquinone biosynthesis protein UbiH	153	172	216	176	265	212	231	283
B0684_RS10800	2.05392e-08	8.99105e-08	0.440398	0.0785388	6.26126	0.0606284	0.00189269	0.00419031	0.010444	0.010444	protease HtpX	523	671	1038	747	331	356	456	385
B0684_RS02225	2.1295e-08	9.30199e-08	-0.44743	0.0798819	6.06977	0.0629197	0.00220392	0.00447125	0.0105583	0.0105583	MCE family protein	277	363	526	404	493	519	484	459
B0684_RS00800	2.13605e-08	9.31566e-08	0.762683	0.136179	5.76542	0.197987	0.00382781	0.0332614	0.0109145	0.0332614	flagella basal body P-ring formation protein FlgA	424	433	693	560	199	149	176	285
B0684_RS10585	2.20207e-08	9.5882e-08	-0.481692	0.0860883	6.08282	0.0789983	0.00220843	0.0126139	0.0105447	0.0126139	glutathione S-transferase family protein	298	359	490	401	444	571	566	447
B0684_RS03385	2.26073e-08	9.82785e-08	0.475783	0.0851016	5.70374	0.0732587	0.0034914	0.0065207	0.0109932	0.0109932	cysteine--tRNA ligase	311	390	552	468	251	180	204	224
B0684_RS12675	2.50729e-08	1.08823e-07	0.453406	0.0813611	7.18135	0.0698456	0.000804602	0.0121562	0.0124346	0.0124346	ribulose-phosphate 3-epimerase	1057	1798	2692	2169	1005	791	1028	981
B0684_RS05670	2.55445e-08	1.10693e-07	0.458135	0.0822575	7.25967	0.0669808	0.000734151	0.00744762	0.0127985	0.0127985	Na+/H+ antiporter subunit D	1337	1814	2780	2273	1097	942	1180	891
B0684_RS12385	2.5795e-08	1.11601e-07	0.479646	0.0861462	7.57435	0.0744293	0.000594821	0.00955251	0.0142475	0.0142475	hypothetical protein	1958	2506	3482	3298	1569	1363	1388	1235
B0684_RS12820	2.78578e-08	1.20333e-07	-0.434856	0.0782904	6.85321	0.063491	0.0011351	0.0099046	0.0111237	0.0111237	DUF192 domain-containing protein	692	784	969	960	922	969	1251	1141
B0684_RS04660	2.91612e-08	1.25564e-07	0.773824	0.139518	6.05123	0.204456	0.00262051	0.0363102	0.0105786	0.0363102	50S ribosomal protein L32	430	530	1015	989	329	201	280	247
B0684_RS09520	2.91238e-08	1.25564e-07	-0.526601	0.0949408	5.16452	0.0879964	0.00573613	0.00449016	0.0122914	0.0122914	cytochrome b5 domain-containing protein	113	151	161	176	206	183	225	209
B0684_RS02600	2.97201e-08	1.27768e-07	-0.530505	0.0957059	5.1058	0.0853735	0.00579361	-3.19686e-06	0.0125256	0.0125256	glutathione S-transferase	103	123	193	155	178	176	241	187
B0684_RS13405	3.03489e-08	1.30265e-07	-0.502972	0.0907988	5.75606	0.0864135	0.00322817	0.0132607	0.0109259	0.0132607	hypothetical protein	204	229	396	294	300	316	413	462
B0684_RS01060	3.08483e-08	1.322e-07	0.438009	0.0791123	6.27116	0.0613468	0.00207365	0.00554699	0.0104439	0.0104439	PAS domain S-box protein	470	665	1094	824	381	320	456	389
B0684_RS07310	3.12247e-08	1.33603e-07	0.437976	0.0791367	6.48682	0.0655425	0.00168042	0.0108448	0.0104757	0.0108448	PAS domain S-box protein	683	836	1211	966	564	414	435	505
B0684_RS08260	3.16947e-08	1.354e-07	-0.559037	0.101059	6.94672	0.1068	0.000864925	0.0195608	0.0114457	0.0195608	type 1 glutamine amidotransferase domain-containing protein	684	897	1003	930	976	1370	1403	1267
B0684_RS01265	3.19344e-08	1.3621e-07	0.621248	0.112331	4.72018	0.123506	0.0104614	0.00497915	0.0147753	0.0147753	ABC transporter ATP-binding protein	119	124	260	212	74	66	78	78
B0684_RS11130	3.23368e-08	1.3771e-07	-0.482226	0.0872288	5.50609	0.0778545	0.00388177	0.00943453	0.011336	0.011336	phosphohistidine phosphatase	171	192	299	212	233	302	302	300
B0684_RS00080	3.26295e-08	1.38561e-07	0.481288	0.0870841	7.67358	0.0667748	0.000478944	0.000212172	0.0146883	0.0146883	hypothetical protein	2198	2921	4015	3262	1518	1396	1609	1594
B0684_RS04160	3.26386e-08	1.38561e-07	-1.04532	0.189142	4.01917	0.373527	0.0210074	0.0505416	0.0215164	0.0505416	hypothetical protein	24	57	33	37	86	76	86	90
B0684_RS12440	3.27584e-08	1.38853e-07	0.53337	0.0965197	8.66809	0.0933651	0.000182297	0.0139159	0.0184498	0.0184498	30S ribosomal protein S4	5367	7004	11965	11087	4381	3645	4463	3673
B0684_RS08805	3.3154e-08	1.4031e-07	0.501363	0.0907623	8.0111	0.0786479	0.000362519	0.00760521	0.0161131	0.0161131	DNA topoisomerase I	3107	3920	5997	4624	2235	2227	2060	1965
B0684_RS05485	3.36442e-08	1.42164e-07	-0.663218	0.120119	4.65699	0.150409	0.0106597	0.0181976	0.0152465	0.0181976	flavodoxin family protein	79	83	91	80	113	123	148	148
B0684_RS05975	3.37939e-08	1.42575e-07	-1.98683	0.359897	7.69367	1.3499	0.000747901	0.258304	0.0147765	0.258304	DUF4399 domain-containing protein	1456	1188	604	625	4910	5998	5848	4766
B0684_RS03585	3.45546e-08	1.45558e-07	-0.558155	0.101177	4.91158	0.0925929	0.00695226	-0.00277286	0.0135212	0.0135212	cell division protein ZapB	77	120	140	127	157	152	175	164
B0684_RS10975	3.54524e-08	1.49108e-07	0.696891	0.126429	6.74926	0.166161	0.00134959	0.0306189	0.0108328	0.0306189	triose-phosphate isomerase	706	1187	2386	1603	503	485	587	610
B0684_RS04010	3.55358e-08	1.49228e-07	0.503144	0.0912863	8.06798	0.0816254	0.000326294	0.0105188	0.0163401	0.0163401	ribonucleoside-diphosphate reductase subunit alpha	3247	4070	6277	5130	1855	2031	2398	2790
B0684_RS13570	3.67714e-08	1.54179e-07	-0.441609	0.0802095	6.40486	0.0667486	0.00169105	0.0111761	0.0104499	0.0111761	IS110 family transposase	321	555.523	717	647	683.617	716	687	639
B0684_RS00140	3.75105e-08	1.57036e-07	-0.955319	0.173625	6.05689	0.312431	0.00235852	0.0579329	0.0105723	0.0579329	hypothetical protein	239	391	259	303	669	570	714	548
B0684_RS05090	3.75841e-08	1.57102e-07	0.53543	0.0973183	5.08249	0.0835864	0.00631328	-0.00435766	0.0126284	0.0126284	ABC transporter permease	157	229	304	268	109	108	117	110
B0684_RS03900	3.80153e-08	1.5866e-07	0.531887	0.0967096	8.42258	0.0968629	0.000273909	0.0184316	0.0176543	0.0184316	hypothetical protein	4679.55	5260.66	9536.01	7931.82	3082.56	3586.36	3283.65	2708.5
B0684_RS12730	3.84335e-08	1.60159e-07	-0.469597	0.0854138	6.17216	0.0755126	0.00217992	0.0124111	0.0104707	0.0124111	demethoxyubiquinone hydroxylase family protein	326	404	549	426	460	584	524	636
B0684_RS10650	3.92971e-08	1.63507e-07	0.456148	0.0830268	5.88256	0.0692489	0.00300614	0.0084272	0.0107808	0.0107808	ADP-forming succinate--CoA ligase subunit beta	299	463	741	601	269	240	245	278
B0684_RS10440	3.94086e-08	1.6372e-07	-0.509255	0.0927016	5.25613	0.0847716	0.0052037	0.00724967	0.0119835	0.0119835	hypothetical protein	142	159	204	157	205	212	236	241
B0684_RS11675	4.01559e-08	1.66571e-07	1.1336	0.206479	5.97202	0.440245	0.00311399	0.082153	0.0106728	0.082153	Fe(3+) ABC transporter substrate-binding protein	632	948	1058	540	266	136	226	198
B0684_RS13250	4.16923e-08	1.7268e-07	0.554089	0.101046	9.50914	0.0983611	8.37488e-05	0.0123326	0.0203369	0.0203369	DNA-directed RNA polymerase subunit beta'	12543	16006	28766	26023	8700	8508	9591	10230
B0684_RS13515	4.27247e-08	1.76687e-07	0.587585	0.107239	7.79255	0.118359	0.000437387	0.0225631	0.0152046	0.0225631	50S ribosomal protein L25	2348	2775	5484	4685	1766	1711	1589	1473
B0684_RS00490	4.54939e-08	1.87852e-07	-0.649008	0.11869	7.00843	0.144496	0.00100049	0.0271742	0.0116844	0.0271742	protein-methionine-sulfoxide reductase catalytic subunit MsrP	735	945	991	889	1087	1559	1500	1433
B0684_RS06305	4.62272e-08	1.90591e-07	-0.641536	0.117385	5.56115	0.141212	0.00433001	0.0232283	0.0112221	0.0232283	AsmA family protein	120	236	274	243	331	339	372	262
B0684_RS12560	4.63966e-08	1.90999e-07	0.654947	0.119853	8.28431	0.147184	0.000261432	0.0284679	0.0171637	0.0284679	50S ribosomal protein L3	3874	4608	8799	8721	2862	2546	2687	2258
B0684_RS06145	4.65907e-08	1.91508e-07	-0.424733	0.077735	6.72781	0.0582677	0.00130273	0.00654353	0.0107827	0.0107827	alpha-D-glucose phosphate-specific phosphoglucomutase	573	792	883	778	888	918	978	949
B0684_RS10575	4.67706e-08	1.91957e-07	-1.40612	0.257382	6.04864	0.678473	0.00306187	0.129429	0.0105815	0.129429	AraC family transcriptional regulator	309	258	198	182	641	795	920	759
B0684_RS12530	4.71891e-08	1.93383e-07	0.685328	0.125481	8.33524	0.161185	0.000238472	0.0312527	0.0173478	0.0312527	30S ribosomal protein S3	4079	4736	9790	9436	2824	2583	2933	2384
B0684_RS00200	4.81708e-08	1.97108e-07	-0.866036	0.158675	6.08492	0.257452	0.00246707	0.0478882	0.0105426	0.0478882	FkbM family methyltransferase	228	389	304	364	630	704	645	488
B0684_RS12540	5.19843e-08	2.12393e-07	0.79795	0.146564	7.4119	0.218746	0.000701431	0.0422605	0.0135088	0.0422605	30S ribosomal protein S19	1738	1983	3986	4048	1140	746	1236	963
B0684_RS11955	5.28957e-08	2.15792e-07	0.439772	0.0808213	6.38318	0.0664549	0.00168642	0.0113778	0.0104469	0.0113778	signal peptidase I	654	639	1081	980	484	380	439	418
B0684_RS08545	5.51878e-08	2.24805e-07	0.496526	0.0913786	5.34763	0.0803071	0.00497466	0.0065375	0.0117254	0.0117254	regulatory protein RecX	204	261	445	331	137	117	184	161
B0684_RS07525	5.94302e-08	2.41724e-07	-0.466171	0.0860013	6.76446	0.0747693	0.00115616	0.0136363	0.0108704	0.0136363	aspartate carbamoyltransferase	658	707	903	791	859	1048	1068	990
B0684_RS10945	6.15351e-08	2.49912e-07	-0.454684	0.0839786	7.41003	0.0665205	0.000604663	0.00809008	0.0135001	0.0135001	transcription elongation factor GreA	1059	1344	2004	1579	1737	2104	1871	1801
B0684_RS07795	6.17066e-08	2.50234e-07	0.634032	0.117114	7.30177	0.138369	0.000736763	0.0266948	0.0129961	0.0266948	membrane protein insertase YidC	1502	1788	3394	2829	1158	863	1144	791
B0684_RS10930	6.77569e-08	2.7436e-07	0.729334	0.135136	8.86663	0.183285	0.000145716	0.036378	0.0190169	0.036378	prepilin-type cleavage/methylation domain-containing protein	7104	8166	17066	16493	4360	3896	4194	5494
B0684_RS11220	7.23761e-08	2.92628e-07	0.570758	0.105987	4.88623	0.0981363	0.00879442	-0.00289022	0.0136721	0.0136721	SHOCT domain-containing protein	123	174	292	229	90	79	97	93
B0684_RS10445	7.4407e-08	3.00392e-07	-0.656562	0.122033	5.8568	0.148693	0.00333094	0.0264533	0.0108096	0.0264533	hypothetical protein	241	284	339	258	337	402	510	533
B0684_RS04910	7.57066e-08	3.05185e-07	-0.42164	0.0784144	6.28556	0.0589972	0.00185401	0.00771588	0.0104436	0.0104436	FAD-binding protein	366	442	609	542	631	631	608	529
B0684_RS04265	7.84535e-08	3.1579e-07	-0.469727	0.0874618	5.52405	0.0730126	0.00400222	0.00763151	0.0112969	0.0112969	PAS domain S-box protein	186	200	274	225	266	302	281	296
B0684_RS01770	8.02307e-08	3.21989e-07	0.540478	0.100711	5.13882	0.100849	0.00633858	0.0139469	0.0123898	0.0139469	hypothetical protein	171	239	314	289	128	120	136	90
B0684_RS03310	8.01291e-08	3.21989e-07	-0.445858	0.0830766	5.80351	0.0633891	0.00293386	0.00475687	0.0108696	0.0108696	ribosomal large subunit pseudouridine synthase E	223	259	408	313	361	356	349	435
B0684_RS12625	8.26795e-08	3.31328e-07	0.616825	0.115054	8.20108	0.131399	0.000290856	0.026184	0.0168546	0.026184	fructose-bisphosphate aldolase class II	3512	4376	7771	7618	2193	2063	2399	3151
B0684_RS07510	8.28127e-08	3.31373e-07	-0.432144	0.0806105	6.06053	0.0569936	0.0024278	0.00181533	0.0105683	0.0105683	cation transporter	271	387	458	442	464	460	533	467
B0684_RS08945	8.42395e-08	3.36586e-07	0.454898	0.0849038	5.74271	0.0640345	0.00347487	0.00225469	0.0109424	0.0109424	biosynthetic arginine decarboxylase	292	409	638	461	235	200	255	210
B0684_RS04870	8.8016e-08	3.51159e-07	-0.415869	0.0777343	6.8148	0.0521234	0.00107795	0.00208378	0.0110073	0.0110073	penicillin-binding protein 2	604	788	1060	891	974	877	1068	1154
B0684_RS07375	8.85673e-08	3.52841e-07	-0.546178	0.102113	6.03884	0.103107	0.00255119	0.0183031	0.0105926	0.0183031	YicC family protein	296	332	433	364	431	591	509	472
B0684_RS00030	9.23309e-08	3.67296e-07	0.472294	0.0884247	7.77764	0.0704378	0.0004972	0.00732631	0.0151406	0.0151406	response regulator	2538	2786	4540	3901	1506	1791	1738	1790
B0684_RS05085	9.43561e-08	3.74803e-07	0.459581	0.0861078	5.64779	0.0692064	0.00375551	0.00658045	0.0110736	0.0110736	outer membrane lipid asymmetry maintenance protein MlaD	266	405	532	423	202	214	224	176
B0684_RS01480	9.59864e-08	3.80723e-07	0.540178	0.101268	5.21269	0.10095	0.00551712	0.0149932	0.0121219	0.0149932	undecaprenyl-diphosphate phosphatase	165	241	373	336	114	136	154	106
B0684_RS12545	9.70929e-08	3.8455e-07	0.654054	0.122664	8.59932	0.148019	0.000195606	0.0298973	0.0182372	0.0298973	50S ribosomal protein L2	5803	5887	11706	12056	3827	3404	3813	3144
B0684_RS13295	9.75121e-08	3.85648e-07	-0.414501	0.0777486	6.42804	0.0551052	0.00163496	0.00538395	0.0104547	0.0104547	aspartate carbamoyltransferase catalytic subunit	410	560	744	561	625	664	682	789
B0684_RS01450	1.04148e-07	4.11292e-07	-0.821112	0.154364	3.83267	0.226447	0.0237099	0.0157365	0.0239463	0.0239463	radical SAM protein	32	23	42	40	53	54	69	77
B0684_RS09600	1.05087e-07	4.144e-07	-0.560985	0.105494	4.87972	0.104045	0.00854634	0.00793792	0.0137116	0.0137116	hypothetical protein	87	111	155	96	140	161	166	162
B0684_RS06850	1.06556e-07	4.19583e-07	0.429662	0.0808369	6.07594	0.0584852	0.00251738	0.00417888	0.0105518	0.0105518	aldo/keto reductase	369	586	878	668	310	295	318	346
B0684_RS00075	1.07518e-07	4.22759e-07	0.562756	0.10591	6.54307	0.109713	0.001623	0.0208108	0.010511	0.0208108	anti-sigma factor antagonist	793	913	1257	1180	521	339	612	463
B0684_RS04460	1.10748e-07	4.34832e-07	-0.574077	0.10815	4.76569	0.113199	0.00893955	0.0132714	0.0144534	0.0144534	macro domain-containing protein	86	91	133	85	131	141	164	130
B0684_RS05150	1.16397e-07	4.5635e-07	-0.458265	0.0864804	7.63054	0.0718253	0.000459498	0.0133344	0.0144982	0.0144982	RNA polymerase sigma-54 factor	1256	1882	2376	1924	2355	2641	2273	2120
B0684_RS00275	1.25507e-07	4.91357e-07	-0.799113	0.151196	5.96942	0.221641	0.00273975	0.0429806	0.010676	0.0429806	hypothetical protein	250	333	266	319	453	590	547	526
B0684_RS03965	1.29302e-07	5.05472e-07	-0.408524	0.0773744	6.62449	0.0570432	0.00137677	0.00954299	0.0105968	0.0105968	DUF721 domain-containing protein	543	627	928	674	695	771	989	914
B0684_RS08870	1.29553e-07	5.05472e-07	-0.478431	0.0906209	5.40193	0.0717068	0.00483747	0.00252177	0.0115868	0.0115868	lipid A biosynthesis acyltransferase	142	205	251	189	232	242	269	276
B0684_RS09635	1.2967e-07	5.05472e-07	-0.57806	0.109495	8.1178	0.116025	0.000319379	0.0236591	0.0165355	0.0236591	hypothetical protein	2441	2652	3329	2772	4574	3148	4884	3804
B0684_RS01730	1.30551e-07	5.08178e-07	1.51137	0.28635	5.09979	0.793208	0.00863372	0.155359	0.0125516	0.155359	flagellar hook-basal body complex protein FliE	215	353	626	467	69	50	44	150
B0684_RS08060	1.31684e-07	5.11855e-07	-0.597975	0.113328	4.60088	0.115768	0.00999884	0.00587253	0.0156877	0.0156877	hypothetical protein	67	81	87	92	108	117	143	118
B0684_RS00810	1.36899e-07	5.31364e-07	0.409769	0.0777644	6.4869	0.0548026	0.00161884	0.00634743	0.0104758	0.0104758	protein-glutamate O-methyltransferase CheR	581	891	1272	959	459	517	492	465
B0684_RS03925	1.41559e-07	5.48667e-07	0.439258	0.0834581	7.34614	0.0597577	0.000726448	0.00467507	0.0132041	0.0132041	type II secretion system F family protein	1651	2056	2926	2100	1119	1063	1121	1196
B0684_RS03320	1.42092e-07	5.49167e-07	-0.505641	0.0960834	5.15844	0.0859274	0.00614991	0.00887452	0.0123141	0.0123141	hypothetical protein	107	164	164	171	206	183	193	228
B0684_RS10165	1.41921e-07	5.49167e-07	-0.528399	0.100404	9.33637	0.0886912	9.92234e-05	0.0103052	0.0200626	0.0200626	ATP-dependent Clp protease ATP-binding subunit ClpA	6998	10345	11902	10027	11654	14099	14546	13268
B0684_RS08495	1.43608e-07	5.54238e-07	0.526841	0.100149	5.01955	0.0844279	0.00712797	-0.00114915	0.0129316	0.0129316	EamA/RhaT family transporter	159	197	316	226	90	98	117	116
B0684_RS01165	1.44074e-07	5.55247e-07	0.413546	0.0786212	6.27351	0.0514784	0.00191877	0.00113269	0.0104438	0.0104438	DegT/DnrJ/EryC1/StrS family aminotransferase	525	612	1018	828	364	351	442	406
B0684_RS10175	1.45508e-07	5.59979e-07	-0.480981	0.0914734	8.08532	0.0729953	0.00032629	0.00772062	0.0164085	0.0164085	NADP-dependent isocitrate dehydrogenase	2198	2757	3567	2947	3433	4011	3895	3607
B0684_RS10685	1.461e-07	5.61384e-07	-0.798921	0.151961	7.79343	0.221951	0.00045611	0.0457281	0.0152083	0.0457281	ATP-dependent chaperone ClpB	1845	1803	1869	1687	2647	3235	3769	3522
B0684_RS10955	1.46286e-07	5.61384e-07	-0.442198	0.0841133	5.76614	0.0628997	0.0032365	0.00496667	0.0109136	0.0109136	23S rRNA (uridine(2552)-2'-O)-methyltransferase RlmE	168	280	393	346	366	332	376	365
B0684_RS04790	1.53449e-07	5.88041e-07	-0.762886	0.145357	4.22396	0.202505	0.0149252	0.0273319	0.0191883	0.0273319	hypothetical protein	41	56	57	52	64	78	120	109
B0684_RS13300	1.61547e-07	6.18203e-07	-0.408581	0.07799	6.36941	0.0559048	0.00171938	0.0078568	0.0104455	0.0104455	bifunctional pyr operon transcriptional regulator/uracil phosphoribosyltransferase PyrR	411	491	669	568	581	652	611	754
B0684_RS08330	1.62847e-07	6.22302e-07	0.439984	0.084008	6.01956	0.0674086	0.00251081	0.0116039	0.0106151	0.0116039	chromosome partitioning protein ParA	496	464	766	586	261	276	351	311
B0684_RS11900	1.67517e-07	6.39246e-07	1.25243	0.23937	3.6099	0.546391	0.0467915	0.0678047	0.0272948	0.0678047	tRNA-Leu	37	76	115	103	19	9	28	19
B0684_RS11240	1.68041e-07	6.40347e-07	-0.44123	0.0843392	7.44096	0.0617428	0.000583875	0.00655486	0.0136423	0.0136423	sulfurtransferase	1091	1527	1795	1751	1805	2010	2017	1854
B0684_RS03290	1.69622e-07	6.45465e-07	-0.423058	0.0808925	7.13318	0.0579145	0.00087084	0.00703671	0.0122164	0.0122164	malate dehydrogenase	706	1031	1596	1364	1362	1313	1348	1584
B0684_RS10995	1.70858e-07	6.4926e-07	0.615686	0.117755	6.68704	0.132076	0.00139306	0.0263394	0.0106979	0.0263394	NADH-quinone oxidoreductase subunit NuoB	677	1049	1899	1575	572	553	547	463
B0684_RS12550	1.83514e-07	6.9638e-07	0.647003	0.124059	7.61763	0.145988	0.000546619	0.0302344	0.0144408	0.0302344	50S ribosomal protein L23	1989	2254	4520	4621	1361	1278	1488	1205
B0684_RS08245	1.86591e-07	7.07066e-07	0.426524	0.0818315	7.21117	0.0578375	0.000820612	0.0060156	0.0125722	0.0125722	septum site-determining protein MinD	1293	1873	2486	1968	1019	1017	1022	900
B0684_RS10215	1.87227e-07	7.08491e-07	-0.405373	0.0777829	6.4614	0.0513946	0.00163544	0.00354918	0.0104649	0.0104649	class II fumarate hydratase aspA	421	582	750	607	637	700	715	786
B0684_RS13000	1.88563e-07	7.12552e-07	0.445067	0.085421	5.7194	0.0672426	0.00362118	0.00880033	0.0109723	0.0109723	complex I NDUFA9 subunit family protein	267	384	705	434	221	195	239	227
B0684_RS09895	1.93813e-07	7.31376e-07	0.404063	0.0776272	6.70518	0.0482037	0.00131807	0.000497176	0.0107339	0.0107339	S49 family peptidase	773	991	1577	1238	593	566	669	586
B0684_RS12190	2.02873e-07	7.645e-07	-0.806887	0.15527	5.72615	0.227348	0.00353515	0.0446822	0.0109635	0.0446822	hypothetical protein	201	247	254	208	388	525	361	401
B0684_RS00050	2.06428e-07	7.76821e-07	0.525559	0.101196	9.55384	0.080301	8.35187e-05	0.00153042	0.0203979	0.0203979	methyl-accepting chemotaxis protein	14228	19224	25623	24220	9704	8907	10782	9866
B0684_RS05515	2.08061e-07	7.81882e-07	0.443818	0.0854814	5.68869	0.0579978	0.00360031	-0.00159449	0.0110138	0.0110138	sigma-54-dependent Fis family transcriptional regulator	296	378	533	464	224	191	234	207
B0684_RS09210	2.08799e-07	7.83574e-07	-0.473571	0.0912234	5.34256	0.071715	0.00490462	0.00400648	0.0117388	0.0117388	type II secretion system protein GspH	147	155	233	207	236	236	273	214
B0684_RS02715	2.12808e-07	7.97515e-07	0.508172	0.0979555	5.08546	0.0847035	0.00657555	0.00616556	0.012615	0.012615	peptidoglycan-binding protein	169	222	331	226	112	105	102	135
B0684_RS04990	2.15667e-07	8.07117e-07	0.985549	0.190066	3.4198	0.29058	0.0416573	-0.0264158	0.0305928	0.0305928	3-oxoacyl-ACP reductase	33	59	80	58	18	14	16	18
B0684_RS07855	2.21309e-07	8.27094e-07	-0.422374	0.0815318	5.96825	0.0533607	0.00261747	0.000169973	0.0106774	0.0106774	hypothetical protein	264	344	444	371	440	417	447	439
B0684_RS11140	2.23594e-07	8.34484e-07	-1.11494	0.215299	6.49324	0.434633	0.00183969	0.0908677	0.0104789	0.0908677	host attachment protein	466	462	375	379	799	1250	1138	1036
B0684_RS00355	2.28143e-07	8.50295e-07	-1.06723	0.206236	6.08182	0.39834	0.00279743	0.0822695	0.0105457	0.0822695	GxxExxY protein	203	355	231	389	823	556	824	547
B0684_RS00775	2.28505e-07	8.50477e-07	-0.416287	0.0804495	6.12392	0.0551909	0.00243825	0.00418613	0.010506	0.010506	MerR family transcriptional regulator	267	381	523	531	518	442	567	511
B0684_RS07060	2.5274e-07	9.3939e-07	-0.405455	0.0786426	6.3082	0.0497205	0.00192589	0.00128359	0.0104434	0.0104434	ABC transporter permease	354	494	608	568	560	590	636	646
B0684_RS01630	2.56393e-07	9.51666e-07	0.399042	0.0774392	6.67318	0.0552352	0.00132114	0.0100418	0.0106725	0.0106725	protein phosphatase CheZ	655	1049	1608	1179	652	494	627	579
B0684_RS12230	2.59309e-07	9.61176e-07	0.405494	0.0787237	6.90553	0.0535692	0.00109734	0.00659155	0.0112975	0.0112975	tryptophan--tRNA ligase	969	1160	1864	1596	773	753	757	664
B0684_RS07565	2.64531e-07	9.79198e-07	0.827928	0.160853	5.24546	0.240202	0.00620746	0.0455399	0.0120164	0.0455399	exodeoxyribonuclease III	152	322	574	360	131	97	125	102
B0684_RS12705	2.69234e-07	9.95249e-07	-0.401022	0.0779622	6.40888	0.0559859	0.00170554	0.0100052	0.0104507	0.0104507	anthranilate phosphoribosyltransferase	420	495	786	558	553	655	700	794
B0684_RS02330	2.7342e-07	1.00935e-06	0.467179	0.090875	5.35322	0.0748009	0.00480573	0.0097098	0.0117108	0.0117108	3-isopropylmalate dehydratase small subunit	193	249	413	381	158	127	186	138
B0684_RS02295	2.74887e-07	1.01339e-06	0.39949	0.0777233	6.61161	0.0487405	0.00150174	0.00216476	0.0105801	0.0105801	tryptophan synthase subunit beta	740	916	1421	1058	496	556	586	565
B0684_RS13010	2.9678e-07	1.09262e-06	-0.548948	0.107102	4.81187	0.096133	0.00879991	0.00290735	0.0141416	0.0141416	hypothetical protein	79	102	130	107	124	123	178	166
B0684_RS09275	2.97778e-07	1.09481e-06	0.465377	0.090808	5.40006	0.0689445	0.00490069	0.0033427	0.0115915	0.0115915	DNA primase	208	287	405	376	153	135	200	151
B0684_RS05070	3.02004e-07	1.10735e-06	0.445819	0.0870367	6.65597	0.0697733	0.00129344	0.0138573	0.0106434	0.0138573	UDP-N-acetylglucosamine 1-carboxyvinyltransferase	617	1024	1601	1320	601	468	631	560
B0684_RS07965	3.01834e-07	1.10735e-06	-0.523942	0.102287	4.90791	0.0878153	0.00738237	0.00356369	0.0135427	0.0135427	hypothetical protein	92	113	139	120	160	132	195	153
B0684_RS03870	3.05073e-07	1.11709e-06	0.624943	0.122052	5.14835	0.137124	0.00677095	0.0230226	0.0123526	0.0230226	hypothetical protein	228	214	349	268	112	108	94	145
B0684_RS09835	3.26496e-07	1.19393e-06	0.413016	0.080865	7.14488	0.0554396	0.000809456	0.00700933	0.0122688	0.0122688	DsbC family protein	1087	1753	2512	1848	893	956	969	908
B0684_RS03880	3.31766e-07	1.21157e-06	0.684648	0.134128	4.6831	0.164767	0.0099269	0.0260536	0.0150485	0.0260536	acyl carrier protein	85	184	257	198	57	61	79	82
B0684_RS00825	3.3385e-07	1.21754e-06	1.68505	0.33019	5.16973	0.998151	0.0101709	0.20788	0.0122721	0.20788	flagellar basal body rod protein FlgC	331	412	676	451	48	61	41	177
B0684_RS00300	3.53077e-07	1.28594e-06	-0.714363	0.140273	6.07701	0.179535	0.00231844	0.0370346	0.0105507	0.0370346	acyl carrier protein	219	414	374	380	640	523	681	438
B0684_RS02135	3.54529e-07	1.2895e-06	0.451601	0.0886904	5.40661	0.0667646	0.00415677	0.00575412	0.0115752	0.0115752	ATP-dependent DNA helicase	216	254	446	371	143	170	177	153
B0684_RS03830	3.62186e-07	1.31559e-06	0.827486	0.16264	3.78109	0.240818	0.0282277	0.0244821	0.024676	0.024676	3-oxoacyl-ACP reductase FabG	64	71	90	69	36	20	21	29
B0684_RS01735	3.84377e-07	1.39433e-06	0.496389	0.097781	6.26735	0.086791	0.00218975	0.0169325	0.0104439	0.0169325	sigma-54-dependent Fis family transcriptional regulator	507	710	1011	857	415	292	337	464
B0684_RS09280	3.96315e-07	1.43572e-06	-0.476266	0.0939248	8.35322	0.0741931	0.000231889	0.0107169	0.0174118	0.0174118	glutamate synthase large subunit	2328	3414	5271	4483	4028	4506	5742	5370
B0684_RS04850	4.1324e-07	1.49504e-06	-0.40443	0.0798834	6.17318	0.057672	0.00228526	0.0104775	0.0104701	0.0104775	UDP-N-acetylmuramoyl-L-alanine--D-glutamate ligase	339	406	553	463	429	486	584	648
B0684_RS12510	4.52263e-07	1.63404e-06	0.676811	0.134141	8.12427	0.161724	0.000345407	0.035642	0.0165606	0.035642	50S ribosomal protein L14	3356	3746	7288	8234	2258	2134	2266	2043
B0684_RS07540	4.70775e-07	1.69866e-06	-0.43293	0.0859354	5.55458	0.0583348	0.00353498	0.00204609	0.0112348	0.0112348	Zn-dependent hydrolase	175	195	304	269	263	251	330	322
B0684_RS13130	4.74307e-07	1.70914e-06	-0.649701	0.129	5.60739	0.149131	0.00378311	0.0294991	0.0111387	0.0294991	DUF493 domain-containing protein	123	251	358	202	339	335	321	367
B0684_RS10190	4.80759e-07	1.73009e-06	0.520176	0.103336	5.82399	0.0956153	0.00327444	0.0180822	0.0108462	0.0180822	lysogenization regulator HflD	268	512	705	573	256	236	225	225
B0684_RS09375	4.87057e-07	1.75044e-06	-0.474148	0.0942388	5.42639	0.0794577	0.00510562	0.0126563	0.0115264	0.0126563	RNA ligase	158	200	260	187	225	292	256	271
B0684_RS05540	5.00918e-07	1.79788e-06	0.684931	0.136279	5.25886	0.165875	0.00567764	0.031466	0.0119752	0.031466	phosphatase	187	249	469	367	157	127	112	102
B0684_RS11360	5.14126e-07	1.84285e-06	-0.423484	0.0843432	5.7828	0.0522822	0.00333384	-0.00211762	0.0108937	0.0108937	SLC13 family permease	207	265	407	318	337	335	389	391
B0684_RS13255	5.16538e-07	1.84906e-06	0.490238	0.0976557	7.93873	0.0850151	0.000407214	0.018666	0.0158184	0.018666	30S ribosomal protein S12	2242	3450	6041	5292	1979	1935	2102	1916
B0684_RS09090	5.28632e-07	1.88986e-06	-0.769567	0.153434	4.54705	0.209567	0.0118597	0.0352244	0.016131	0.0352244	hypothetical protein	54	90	96	53	139	109	128	125
B0684_RS00325	5.48407e-07	1.95798e-06	-0.865418	0.172788	5.82732	0.265166	0.00301381	0.0566976	0.0108425	0.0566976	glycosyltransferase family 4 protein	243	281	244	210	423	518	524	433
B0684_RS10360	5.70771e-07	2.02982e-06	-0.481289	0.0962414	5.13394	0.0704068	0.00611558	-0.00118741	0.0124092	0.0124092	ADP compounds hydrolase NudE	102	127	202	179	196	163	223	201
B0684_RS11135	5.69392e-07	2.02982e-06	-0.554437	0.110858	5.79481	0.108896	0.00338649	0.0211925	0.0108796	0.0211925	hypothetical protein	212	313	321	269	311	422	431	414
B0684_RS13645	5.70061e-07	2.02982e-06	-0.423081	0.0845977	5.76098	0.0596853	0.00339366	0.00657342	0.0109199	0.0109199	DUF86 domain-containing protein	191	264	348	371	373	336	392	320
B0684_RS10660	5.85844e-07	2.08071e-06	0.465948	0.0932675	5.86483	0.0769431	0.00306102	0.0143366	0.0108007	0.0143366	NAD+ synthase	391	413	663	547	296	211	228	282
B0684_RS10070	6.01799e-07	2.13458e-06	-0.404872	0.0811263	7.17768	0.0556039	0.000745104	0.00948561	0.0124178	0.0124178	excinuclease ABC subunit UvrB	732	1286	1559	1338	1311	1464	1620	1415
B0684_RS02435	6.12494e-07	2.16968e-06	0.421208	0.0844572	7.44917	0.0548826	0.000586108	0.0043049	0.0136799	0.0136799	glucose-1-phosphate adenylyltransferase	1672	2297	3072	2575	1298	1281	1215	1236
B0684_RS02910	6.33432e-07	2.23802e-06	0.593943	0.119248	5.53529	0.125168	0.00468512	0.0237551	0.0112734	0.0237551	DNA helicase II	257	356	547	404	157	135	159	246
B0684_RS12505	6.32902e-07	2.23802e-06	0.673746	0.135266	7.88731	0.161061	0.000425755	0.036168	0.0156052	0.036168	50S ribosomal protein L24	2563	3003	5885	6415	1901	1493	1873	1636
B0684_RS04930	6.3739e-07	2.24908e-06	0.739459	0.1485	7.99241	0.194032	0.000370159	0.0437342	0.0160376	0.0437342	cytochrome b	2594	4424	7180	6124	2356	1507	2192	1492
B0684_RS10825	6.48038e-07	2.28368e-06	0.906525	0.182168	7.02489	0.291685	0.00098939	0.0653807	0.0117512	0.0653807	50S ribosomal protein L13	963	1745	3141	2783	889	523	660	564
B0684_RS04075	6.70316e-07	2.35913e-06	-0.724144	0.14571	4.40503	0.186221	0.0136412	0.0288214	0.0173899	0.0288214	DedA family protein	48	66	71	68	125	117	114	75
B0684_RS03820	6.76659e-07	2.37837e-06	-0.485649	0.0977566	5.0716	0.0820946	0.00643415	0.0107244	0.0126785	0.0126785	hypothetical protein	82	140	182	173	184	201	180	169
B0684_RS01300	6.90605e-07	2.42425e-06	0.563277	0.113473	4.58031	0.0999399	0.00989716	0.000939176	0.0158549	0.0158549	bifunctional adenosylcobinamide kinase/adenosylcobinamide-phosphate guanylyltransferase	107	111	190	183	65	59	67	74
B0684_RS08675	7.10031e-07	2.48923e-06	0.406796	0.0820384	5.99585	0.05231	0.00281706	0.00305038	0.0106435	0.0106435	acetylglutamate kinase	349	532	724	654	307	292	295	289
B0684_RS09345	7.14793e-07	2.50269e-06	-0.488392	0.0985197	5.00559	0.0817365	0.00640928	0.00944109	0.013003	0.013003	hypothetical protein	110	128	153	128	156	185	178	169
B0684_RS06335	7.20124e-07	2.51488e-06	-0.407746	0.0822756	5.88485	0.0522712	0.00276039	0.00280374	0.0107782	0.0107782	DUF2254 domain-containing protein	226	341	416	344	385	377	460	375
B0684_RS08360	7.19263e-07	2.51488e-06	-0.520144	0.10495	6.35175	0.096182	0.0017688	0.0202604	0.0104443	0.0202604	glycoside hydrolase family 15 protein	404	554	591	432	656	581	746	715
B0684_RS11415	7.726e-07	2.69468e-06	0.387836	0.078475	6.44643	0.0489471	0.00185682	0.00510907	0.0104598	0.0104598	1-deoxy-D-xylulose-5-phosphate synthase	603	794	1172	916	521	378	487	503
B0684_RS07385	7.75316e-07	2.70068e-06	1.0518	0.212851	3.64921	0.393745	0.0346642	0.0559465	0.0266655	0.0559465	non-canonical purine NTP pyrophosphatase, RdgB/HAM1 family	62	41	128	80	14	19	29	21
B0684_RS02885	7.7708e-07	2.70336e-06	-0.476972	0.0965327	5.5642	0.0809753	0.00394361	0.0146935	0.0112163	0.0146935	pantetheine-phosphate adenylyltransferase	138	216	293	304	264	245	341	361
B0684_RS07620	7.89877e-07	2.74437e-06	-0.511551	0.103598	7.90582	0.0931657	0.000397455	0.0210676	0.0156823	0.0210676	imidazoleglycerol-phosphate dehydratase HisB	1343	2338	3101	3001	3492	3292	3043	2867
B0684_RS07035	8.64968e-07	3.00143e-06	2.48599	0.505271	4.72673	2.2034	0.0212974	0.489299	0.0147281	0.489299	tRNA-Val	788	165	1060	254	53	18	32	23
B0684_RS11305	8.68329e-07	3.00925e-06	0.830038	0.168729	5.13155	0.245652	0.00623349	0.0507057	0.0124188	0.0507057	hypothetical protein	132	297	440	373	116	80	125	88
B0684_RS03490	8.84841e-07	3.06256e-06	-0.458566	0.0932868	5.24164	0.0702479	0.00537658	0.00648492	0.0120283	0.0120283	YceI family protein	142	153	212	164	191	222	229	217
B0684_RS00150	9.13135e-07	3.15233e-06	0.60263	0.122748	5.08094	0.12959	0.00710911	0.023025	0.0126355	0.023025	HprK-related kinase A	200	250	273	244	118	121	94	98
B0684_RS10895	9.13863e-07	3.15233e-06	0.562259	0.114529	5.364	0.11281	0.005252	0.0209816	0.0116828	0.0209816	class I SAM-dependent methyltransferase	215	303	454	323	184	140	150	115
B0684_RS12455	9.14256e-07	3.15233e-06	0.703564	0.143314	6.29004	0.176639	0.00190112	0.0391767	0.0104436	0.0391767	50S ribosomal protein L36	582	677	1215	1080	479	250	361	317
B0684_RS01290	9.19167e-07	3.16524e-06	0.646767	0.131773	4.6075	0.149283	0.0108454	0.0238828	0.0156346	0.0238828	threonine-phosphate decarboxylase	135	110	192	191	55	53	75	82
B0684_RS00320	9.46236e-07	3.25433e-06	-0.808523	0.16492	6.59683	0.2334	0.00139866	0.0529988	0.0105624	0.0529988	phenylacetate--CoA ligase family protein	491	691	519	486	1050	901	1063	960
B0684_RS13180	9.50983e-07	3.26652e-06	0.927389	0.189204	3.39091	0.305833	0.0404635	0.0296577	0.0311332	0.0311332	tRNA-Phe	24	53	66	85	16	12	21	18
B0684_RS13365	9.62237e-07	3.30101e-06	-0.678414	0.138474	4.1249	0.16437	0.0171749	0.0211753	0.020273	0.0211753	bifunctional ADP-dependent NAD(P)H-hydrate dehydratase/NAD(P)H-hydrate epimerase	39	45	67	46	62	84	67	106
B0684_RS08875	1.00457e-06	3.44189e-06	-0.67968	0.138973	4.61496	0.165099	0.0112351	0.0273918	0.015575	0.0273918	endonuclease VIII	82	73	88	74	126	134	123	128
B0684_RS04150	1.03263e-06	3.53358e-06	-0.671715	0.137497	4.18478	0.161324	0.0173738	0.0204369	0.0196083	0.0204369	DUF72 domain-containing protein	36	57	81	42	72	96	80	84
B0684_RS06680	1.03427e-06	3.53474e-06	-0.946363	0.193728	3.2776	0.320225	0.0370422	0.0380189	0.033361	0.0380189	hypothetical protein	14	23	18	17	41	23	45	49
B0684_RS01840	1.09288e-06	3.73034e-06	-0.941327	0.193127	7.04808	0.31711	0.00100912	0.073587	0.0118472	0.073587	fructose-bisphosphate aldolase class I	821	944	845	610	1345	1788	1807	1763
B0684_RS12525	1.11264e-06	3.79303e-06	0.687458	0.141145	8.25392	0.16918	0.000271292	0.0395723	0.017052	0.0395723	50S ribosomal protein L16	3660	4356	9438	8603	2459	2679	2663	2091
B0684_RS07790	1.13023e-06	3.84817e-06	0.585102	0.120206	5.66448	0.122583	0.00365938	0.0252396	0.0110485	0.0252396	tRNA uridine-5-carboxymethylaminomethyl(34) synthesis GTPase MnmE	317	301	635	550	229	180	201	171
B0684_RS12370	1.14512e-06	3.89398e-06	0.380441	0.0782012	6.4408	0.0482177	0.00177271	0.0062361	0.0104581	0.0104581	leucine--tRNA ligase	658	724	1210	859	498	448	491	437
B0684_RS06045	1.18278e-06	4.01701e-06	0.584024	0.120207	4.49884	0.100752	0.0123553	-0.00850612	0.0165441	0.0165441	RNA methyltransferase	91	119	195	147	55	54	66	67
B0684_RS12470	1.20252e-06	4.07897e-06	0.588776	0.121267	6.62943	0.124254	0.00140808	0.0280031	0.0106036	0.0280031	50S ribosomal protein L30	751	813	1677	1561	500	393	583	586
B0684_RS11125	1.20846e-06	4.09398e-06	0.45241	0.0931988	6.28349	0.0733689	0.00209799	0.0152741	0.0104437	0.0152741	proteasome-type protease	445	749	1034	884	420	402	395	331
B0684_RS00085	1.21794e-06	4.12096e-06	0.427923	0.0881825	7.76097	0.0535531	0.000483394	0.000955791	0.0150689	0.0150689	PAS domain-containing protein	2428	2952	4061	3683	1663	1619	1788	1782
B0684_RS09450	1.23887e-06	4.18657e-06	-0.439896	0.0907129	5.32757	0.0648092	0.00467879	0.00642917	0.0117789	0.0117789	hypothetical protein	119	186	244	205	234	250	240	204
B0684_RS01485	1.25018e-06	4.21954e-06	0.39587	0.0816645	5.89933	0.0554829	0.00257689	0.00991543	0.0107613	0.0107613	ABC transporter permease	414	445	650	488	232	239	319	300
B0684_RS06555	1.25823e-06	4.24144e-06	0.384793	0.0794003	6.20003	0.0456385	0.00215245	0.00173722	0.0104564	0.0104564	GGDEF domain-containing protein	472	605	919	726	349	368	354	398
B0684_RS00055	1.27713e-06	4.29981e-06	0.434084	0.0896259	7.90597	0.0578125	0.000382686	0.00425566	0.0156829	0.0156829	protein-glutamate O-methyltransferase CheR	2588	3466	4895	4415	1938	1608	2229	2179
B0684_RS04235	1.28105e-06	4.30769e-06	-0.537531	0.110999	4.6805	0.0941466	0.0095736	0.00395078	0.0150679	0.0150679	peptide-methionine (S)-S-oxide reductase	61	96	104	111	112	120	156	124
B0684_RS04115	1.30959e-06	4.39821e-06	-0.596299	0.123246	5.77307	0.127631	0.00336349	0.0270155	0.0109053	0.0270155	amidohydrolase family protein	225	239	314	286	280	401	434	479
B0684_RS04425	1.31612e-06	4.4147e-06	-0.998197	0.206354	5.45255	0.357682	0.004724	0.0804399	0.0114627	0.0804399	hypothetical protein	171	152	156	147	246	449	374	350
B0684_RS07785	1.36085e-06	4.55909e-06	-0.374081	0.077439	6.69251	0.0436352	0.00128516	0.00297695	0.0107084	0.0107084	tRNA uridine-5-carboxymethylaminomethyl(34) synthesis enzyme MnmG	549	734	941	790	828	785	906	1008
B0684_RS09580	1.37006e-06	4.5843e-06	0.504874	0.104544	5.54358	0.0915639	0.00407963	0.0177791	0.0112566	0.0177791	guanylate kinase	207	319	561	472	191	162	207	160
B0684_RS06760	1.38473e-06	4.62767e-06	0.422038	0.0874293	7.69904	0.0551661	0.000487786	0.00450066	0.0148	0.0148	radical SAM protein	1920	2889	3997	3730	1576	1400	1801	1705
B0684_RS11180	1.39644e-06	4.66108e-06	0.528531	0.109529	5.27854	0.100378	0.00573992	0.0182531	0.0119165	0.0182531	BMC domain-containing protein	156	264	416	370	158	121	139	127
B0684_RS06815	1.43911e-06	4.79762e-06	0.418666	0.086869	7.53542	0.0630168	0.000583586	0.0145089	0.0140723	0.0145089	glycine/betaine ABC transporter substrate-binding protein	2075	2736	3224	2332	1256	1305	1432	1510
B0684_RS05520	1.48009e-06	4.92216e-06	0.827596	0.171918	4.57004	0.246357	0.0139886	0.0451228	0.0159394	0.0451228	glyoxalase/bleomycin resistance/dioxygenase family protein	102	122	250.174	216.366	55.1177	36	68.1107	79.1762
B0684_RS11445	1.47921e-06	4.92216e-06	-0.388995	0.0808045	7.14427	0.0486577	0.000792626	0.00553567	0.0122661	0.0122661	outer membrane protein assembly factor BamC	840	1079	1569	1247	1493	1376	1290	1407
B0684_RS09270	1.48338e-06	4.92707e-06	0.458986	0.0953546	8.50969	0.0733637	0.000237003	0.0151313	0.017948	0.017948	RNA polymerase sigma factor RpoD	5239	6405	8950	7593	3614	4075	3617	3026
B0684_RS02955	1.4942e-06	4.95405e-06	-0.438077	0.0910382	7.028	0.0690397	0.000928667	0.0156472	0.0117639	0.0156472	calcium-binding protein	730	999	1278	1083	1068	1080	1751	1279
B0684_RS03570	1.49515e-06	4.95405e-06	-0.377283	0.0784064	6.27366	0.0453897	0.00185132	0.00365601	0.0104438	0.0104438	Xaa-Pro aminopeptidase	371	463	617	525	517	538	596	674
B0684_RS10040	1.50374e-06	4.97646e-06	-0.479445	0.0996615	5.01179	0.0713856	0.00689369	-0.000233067	0.0129711	0.0129711	NUDIX hydrolase	104	109	184	138	169	169	171	179
B0684_RS10065	1.5468e-06	5.11272e-06	0.382331	0.0795679	6.25498	0.0496306	0.00221802	0.00695866	0.0104441	0.0104441	pyridoxal phosphate-dependent aminotransferase	427	627	997	885	388	385	393	386
B0684_RS04245	1.61897e-06	5.34476e-06	-0.59364	0.123779	5.40688	0.126953	0.00489207	0.0257505	0.0115745	0.0257505	DUF1679 domain-containing protein	129	230	234	161	250	295	273	266
B0684_RS10740	1.62213e-06	5.3487e-06	0.858069	0.178929	6.85867	0.26525	0.00119786	0.0628336	0.011141	0.0628336	ArsR family transcriptional regulator	942	1692	2083	2065	856	482	563	422
B0684_RS07260	1.6247e-06	5.35069e-06	-0.566935	0.118228	4.4408	0.105895	0.0108951	0.00551108	0.0170608	0.0170608	hypothetical protein	62	65	86	70	93	107	98	108
B0684_RS13270	1.62723e-06	5.35254e-06	0.488923	0.101967	9.91876	0.0851766	5.30301e-05	0.0196376	0.0207413	0.0207413	elongation factor Tu	19920.2	21530.3	41754.6	37920.1	14974.1	14701.9	15052.8	12852
B0684_RS04480	1.64887e-06	5.41716e-06	-0.376968	0.0786614	6.23718	0.0476436	0.00192969	0.00628622	0.0104455	0.0104455	succinylglutamate desuccinylase	374	477	534	505	554	529	589	559
B0684_RS07945	1.66006e-06	5.44731e-06	0.81758	0.170651	5.96462	0.240905	0.00308212	0.0551617	0.0106819	0.0551617	hypothetical protein	337	575	999	912	291	205	282	176
B0684_RS01280	1.66827e-06	5.46766e-06	0.440563	0.0919766	5.47378	0.0699582	0.00443929	0.0124801	0.0114112	0.0124801	5,6-dimethylbenzimidazole synthase	204	292	469	416	205	157	162	169
B0684_RS04980	1.74387e-06	5.70855e-06	-0.380207	0.0795239	6.12456	0.0448311	0.00214263	0.00197441	0.0105055	0.0105055	hypothetical protein	311	393	530	470	474	417	584	536
B0684_RS03125	1.7544e-06	5.7361e-06	0.483845	0.101226	7.30493	0.0844534	0.000675122	0.0198184	0.0130109	0.0198184	4Fe-4S dicluster domain-containing protein	1272	1897	3150	2544	939	909	1439	1007
B0684_RS02800	1.76062e-06	5.74951e-06	-0.62913	0.131641	5.8384	0.142794	0.00303315	0.0316257	0.01083	0.0316257	Ni/Fe hydrogenase subunit alpha	238	312	319	248	383	355	437	545
B0684_RS00195	1.80147e-06	5.87585e-06	-0.874924	0.183249	5.5331	0.276278	0.00468491	0.0624755	0.011278	0.0624755	polysaccharide deacetylase	176	198	156	194	330	410	383	301
B0684_RS01950	1.84216e-06	6.00138e-06	0.452761	0.0949182	5.24461	0.0627082	0.00599991	-0.00117115	0.012019	0.012019	SPOR domain-containing protein	178	226	390	303	125	127	144	150
B0684_RS10735	1.90058e-06	6.1843e-06	0.659023	0.138342	6.56784	0.156898	0.00166161	0.0366155	0.0105323	0.0366155	rhodanese-like domain-containing protein	670	1019	1502	1402	645	347	478	426
B0684_RS00330	1.94591e-06	6.32421e-06	-0.894706	0.188004	6.13815	0.289306	0.00221494	0.0684764	0.0104943	0.0684764	glycosyltransferase, exosortase A system-associated	307	419	276	323	561	642	732	694
B0684_RS03590	1.97284e-06	6.40408e-06	-0.764909	0.160824	5.03901	0.211506	0.00659038	0.0451383	0.0128346	0.0451383	cell division protein ZapA	83	125	153	114	176	294	173	193
B0684_RS03355	2.03641e-06	6.60253e-06	0.48922	0.102999	7.02944	0.0865682	0.000954468	0.0202629	0.0117698	0.0202629	twitching motility protein PilT	1303	1603	2136	1455	823	696	729	973
B0684_RS07210	2.07185e-06	6.70942e-06	0.379429	0.0799422	6.05491	0.0504477	0.00220705	0.00865992	0.0105745	0.0105745	phosphoribosylformylglycinamidine cyclo-ligase	403	456	895	641	334	294	310	336
B0684_RS00250	2.11617e-06	6.83666e-06	-0.597738	0.126052	6.22494	0.129321	0.00186516	0.029913	0.010448	0.029913	hypothetical protein	279	488	462	468	683	438	743	643
B0684_RS09495	2.11402e-06	6.83666e-06	-0.37289	0.0786321	6.91122	0.04358	0.00104861	0.00344583	0.0113174	0.0113174	response regulator receiver protein	660	972	1110	1012	1061	998	1196	1122
B0684_RS06415	2.14285e-06	6.91464e-06	0.565669	0.119353	4.49793	0.0987971	0.0119383	-0.00333549	0.016552	0.016552	hypothetical protein	100	135	160	138	55	57	61	71
B0684_RS02580	2.2771e-06	7.33621e-06	-0.599467	0.126814	4.26338	0.114537	0.0133864	0.000453564	0.0187771	0.0187771	hypothetical protein	37	50	87	69	70	82	96	100
B0684_RS03090	2.2789e-06	7.33621e-06	-0.63815	0.135002	4.184	0.132276	0.0168342	0.00174243	0.0196168	0.0196168	porin	42	51	71	49	66	72	92	99
B0684_RS03995	2.30212e-06	7.40219e-06	-0.51438	0.108866	4.77264	0.087464	0.00929794	0.00454775	0.0144055	0.0144055	leucyl/phenylalanyl-tRNA--protein transferase	65	92	143	120	136	129	175	117
B0684_RS02315	2.36388e-06	7.59181e-06	0.435149	0.0922018	8.16749	0.0588434	0.000275302	0.00525714	0.016727	0.016727	hypothetical protein	3772	4310	6808	4997	2549	2327	2534	2861
B0684_RS09885	2.37895e-06	7.63119e-06	0.443824	0.0940656	5.26961	0.0684357	0.00575377	0.00842802	0.0119429	0.0119429	RluA family pseudouridine synthase	173	228	386	339	116	138	147	164
B0684_RS04345	2.39774e-06	7.68238e-06	-1.26738	0.268705	5.47022	0.582706	0.0047079	0.139696	0.0114198	0.139696	glycine zipper 2TM domain-containing protein	188	128	129	120	260	483	435	487
B0684_RS03510	2.45375e-06	7.85258e-06	-0.442561	0.0939235	7.28545	0.0710829	0.000720722	0.0169225	0.0129194	0.0169225	DUF3429 domain-containing protein	1075	1130	1599	1443	1315	1465	1897	1998
B0684_RS11575	2.49259e-06	7.96748e-06	0.434014	0.092172	5.74299	0.0683834	0.00335191	0.0136395	0.0109421	0.0136395	thioredoxin	256	431	615	497	223	204	207	279
B0684_RS11555	2.51714e-06	8.0365e-06	0.402639	0.0855453	5.66092	0.0509854	0.00358219	0.00186141	0.0110538	0.0110538	glutamate-1-semialdehyde-2,1-aminomutase	267	377	562	403	214	206	203	225
B0684_RS00245	2.58289e-06	8.22709e-06	-0.456412	0.0970785	6.58683	0.0756736	0.00144352	0.017405	0.0105514	0.017405	glycosyltransferase family 2 protein	447	705	772	684	885	837	917	675
B0684_RS07420	2.58048e-06	8.22709e-06	0.906457	0.192795	3.37448	0.295577	0.0428942	0.0280579	0.0314456	0.0314456	tRNA-Thr	50	44	52	56	23	16	16	12
B0684_RS04210	2.62035e-06	8.33664e-06	-0.473121	0.100696	5.53456	0.0813375	0.00400876	0.0162704	0.0112749	0.0162704	DUF4197 domain-containing protein	189	198	256	248	235	253	362	326
B0684_RS13500	2.6715e-06	8.48943e-06	0.4635	0.0987308	7.02678	0.0780911	0.000950845	0.0185447	0.0117589	0.0185447	monothiol glutaredoxin, Grx4 family	931	1463	2144	2089	843	826	886	686
B0684_RS07145	2.67854e-06	8.50186e-06	-0.664668	0.141598	5.88343	0.160595	0.0032381	0.0368619	0.0107798	0.0368619	carbon-nitrogen hydrolase family protein	254	308	349	240	370	510	444	497
B0684_RS06040	2.82754e-06	8.95387e-06	0.753844	0.160976	5.01373	0.206789	0.00745912	0.0443673	0.0129612	0.0443673	inositol monophosphatase	142	184	428	308	74	111	110	82
B0684_RS08555	2.82593e-06	8.95387e-06	0.376702	0.0804388	7.10386	0.0441559	0.00085437	0.00335954	0.0120864	0.0120864	aspartate kinase	1153	1477	2290	1790	963	886	953	843
B0684_RS13455	2.86053e-06	9.0478e-06	0.372301	0.0795415	6.62966	0.0504484	0.0014528	0.0112009	0.0106039	0.0112009	polynucleotide adenylyltransferase PcnB	604	938	1609	1138	521	568	576	608
B0684_RS08975	2.89033e-06	9.13143e-06	0.410972	0.0878434	5.51088	0.0585169	0.00410756	0.00786287	0.0113253	0.0113253	prepilin-type cleavage/methylation domain-containing protein	245	338	441	348	203	140	189	202
B0684_RS00070	2.89604e-06	9.13884e-06	0.434271	0.0928315	8.22383	0.0581518	0.000295343	0.00468463	0.01694	0.01694	hypothetical protein	3768	4787	6625	5788	3002	2545	2769	2551
B0684_RS04640	2.92717e-06	9.22636e-06	-0.513701	0.109862	5.54795	0.0960877	0.00390152	0.0202379	0.0112479	0.0202379	septum formation inhibitor Maf	175	244	264	205	313	288	262	340
B0684_RS04270	3.0282e-06	9.53374e-06	-0.457569	0.0980036	5.10852	0.0667472	0.00669539	0.00138666	0.012514	0.012514	hypothetical protein	93	161	184	161	185	165	201	201
B0684_RS12965	3.03564e-06	9.5461e-06	0.582619	0.124801	6.16384	0.123685	0.00240353	0.0287469	0.0104759	0.0287469	class I SAM-dependent methyltransferase	441	654	999	850	406	229	384	295
B0684_RS11870	3.0965e-06	9.72622e-06	0.377032	0.0808334	6.94099	0.0518165	0.000889092	0.012179	0.0114245	0.012179	50S ribosomal protein L9	930	1124	1998	1743	741	617	911	857
B0684_RS10755	3.12259e-06	9.79685e-06	-0.537178	0.11521	6.37815	0.1052	0.00163372	0.0249131	0.0104463	0.0249131	DJ-1 family protein	441	477	633	461	547	703	736	826
B0684_RS12875	3.17714e-06	9.9565e-06	0.40361	0.0866298	7.64276	0.0498206	0.000457126	0.00336649	0.0145523	0.0145523	protein-disulfide reductase DsbD	2112	2609	3978	2903	1511	1432	1768	1467
B0684_RS13560	3.22684e-06	1.01006e-05	0.361038	0.0775455	6.74742	0.0389722	0.00119826	0.000819713	0.0108284	0.0108284	type I secretion protein TolC	862	1052	1502	1193	659	587	686	640
B0684_RS01200	3.26702e-06	1.02146e-05	-0.47768	0.102655	7.45382	0.0832589	0.000599404	0.0204765	0.0137013	0.0204765	hypothetical protein	1092	1799	1694	1540	2123	1959	1965	1880
B0684_RS06295	3.38845e-06	1.05821e-05	0.361993	0.0779191	6.56879	0.0468152	0.00160956	0.00932862	0.0105332	0.0105332	DUF262 domain-containing protein	667	917	1268	1027	645	477	550	490
B0684_RS05205	3.59864e-06	1.12256e-05	0.441225	0.0952289	8.49939	0.0705373	0.000223186	0.0171771	0.0179139	0.0179139	type IV pilus secretin PilQ	5845	6371	9211	6157	3955	3161	3573	3588
B0684_RS09435	3.66096e-06	1.14069e-05	-0.710378	0.153437	4.45423	0.184542	0.0128047	0.0342814	0.0169393	0.0342814	hypothetical protein	54	76	73	64	80	133	129	108
B0684_RS08865	3.73365e-06	1.16201e-05	-0.471648	0.101963	4.9596	0.0752953	0.00754457	0.0061494	0.0132483	0.0132483	tetratricopeptide repeat protein	102	115	163	124	145	136	177	200
B0684_RS11400	3.74861e-06	1.16533e-05	0.421137	0.0910594	8.04768	0.0633702	0.000324072	0.0144891	0.0162596	0.0162596	rubrerythrin	3876	3675	5209	4488	2193	2321	2329	2310
B0684_RS05500	3.79521e-06	1.17847e-05	-1.17882	0.255029	2.73195	0.461058	0.0831618	-0.00846684	0.0469182	0.0469182	hypothetical protein	8	12	8	8	26	25	20	28
B0684_RS11435	3.80434e-06	1.17995e-05	0.482442	0.104384	5.72688	0.0851791	0.00342812	0.018364	0.0109626	0.018364	glycine cleavage system protein R	245	435	625	523	259	194	205	217
B0684_RS12535	3.82614e-06	1.18536e-05	0.718115	0.155416	7.91522	0.188747	0.000407487	0.0479005	0.0157213	0.0479005	50S ribosomal protein L22	2553	3241	6392	6713	1874	1728	1997	1376
B0684_RS02520	3.91747e-06	1.21228e-05	0.961998	0.208418	4.06654	0.338877	0.0188777	0.0679985	0.0209479	0.0679985	hypothetical protein	132	69	132	97	33	25	38	34
B0684_RS06505	3.93112e-06	1.21511e-05	-0.357005	0.0773578	6.42472	0.0397427	0.0015145	0.00236771	0.0104539	0.0104539	chromosome segregation protein SMC	438	553	745	588	677	637	662	688
B0684_RS11370	3.93897e-06	1.21616e-05	-0.479731	0.10396	5.52394	0.0842823	0.00452808	0.0170872	0.0112972	0.0170872	Killer protein	139	211	288	266	351	225	337	256
B0684_RS11490	3.98635e-06	1.22939e-05	-0.381478	0.0827126	5.88021	0.0528293	0.0028993	0.0102263	0.0107835	0.0107835	anhydro-N-acetylmuramic acid kinase	230	308	433	372	300	393	472	419
B0684_RS00860	4.04891e-06	1.24727e-05	1.15157	0.249861	5.79393	0.485914	0.00389917	0.120962	0.0108807	0.120962	flagellar assembly peptidoglycan hydrolase FlgJ	481	604	980	611	127	158	114	334
B0684_RS03135	4.23609e-06	1.30345e-05	-0.748791	0.1628	5.84526	0.205632	0.00289123	0.0501165	0.0108224	0.0501165	transcription/translation regulatory transformer protein RfaH	248	251	265	288	348	391	667	466
B0684_RS02810	4.31849e-06	1.3273e-05	-0.724359	0.157626	5.50575	0.192506	0.00437107	0.0453207	0.0113367	0.0453207	hypothetical protein	172	174	218	196	220	295	358	445
B0684_RS03415	4.51549e-06	1.38628e-05	-0.763666	0.166517	6.74832	0.214158	0.00140952	0.054046	0.0108305	0.054046	hypothetical protein	310	819	791	855	1040	1256	1114	1112
B0684_RS04620	4.53881e-06	1.39187e-05	-0.548119	0.119545	5.68836	0.110337	0.00347504	0.0251069	0.0110143	0.0251069	PIN domain-containing protein	141	218	320	385	339	311	408	351
B0684_RS04375	4.61197e-06	1.41271e-05	-0.846075	0.184664	4.67931	0.262985	0.00989372	0.0583077	0.0150769	0.0583077	AmmeMemoRadiSam system protein B	69	97	71	76	119	169	181	132
B0684_RS09825	4.6648e-06	1.42728e-05	0.413329	0.0902598	7.1609	0.0627777	0.000830675	0.015463	0.0123413	0.015463	membrane protein	1416	1880	2206	1607	962	922	1042	866
B0684_RS11890	4.68073e-06	1.43055e-05	0.432198	0.094395	5.2083	0.0683523	0.00568422	0.0117951	0.0121366	0.0121366	23S rRNA (guanosine(2251)-2'-O)-methyltransferase RlmB	181	201	365	297	119	130	121	165
B0684_RS07000	4.8022e-06	1.46602e-05	0.956725	0.2092	3.1669	0.332448	0.0518161	0.0309331	0.0357134	0.0357134	tRNA-Lys	20	31	77	64	16	11	14	11
B0684_RS07320	4.84646e-06	1.47787e-05	0.723767	0.158328	4.84643	0.192641	0.00909555	0.0410397	0.0139184	0.0410397	KR domain-containing protein	154	182	290	204	80	51	82	120
B0684_RS01900	5.06161e-06	1.54175e-05	-0.58952	0.129218	5.40337	0.127919	0.00505562	0.0283389	0.0115832	0.0283389	hypothetical protein	165.374	160	214.308	196	194	280	310	311
B0684_RS11865	5.13421e-06	1.56211e-05	0.444041	0.0973939	7.29797	0.072596	0.000706783	0.0182644	0.0129782	0.0182644	replicative DNA helicase	1147	1786	3119	2718	1058	940	1137	1152
B0684_RS02035	5.31816e-06	1.61627e-05	-0.615387	0.135196	6.4476	0.139534	0.00155858	0.0349971	0.0104602	0.0349971	hypothetical protein	481	551	546	479	649	814	865	790
B0684_RS05665	5.42223e-06	1.64606e-05	0.670066	0.14734	5.08415	0.165498	0.00833562	0.0350826	0.0126209	0.0350826	cation:proton antiporter	196	183	344	313	123	95	131	76
B0684_RS12785	5.49669e-06	1.6668e-05	-0.373547	0.0821907	7.24728	0.0460456	0.000770201	0.0064373	0.0127404	0.0127404	hypothetical protein	961	1295	1670	1329	1289	1464	1722	1680
B0684_RS10430	5.52077e-06	1.67223e-05	-0.480717	0.105793	6.22153	0.0852118	0.00194723	0.0204369	0.0104489	0.0204369	HDOD domain-containing protein	375	433	537	421	457	540	657	688
B0684_RS07810	5.60601e-06	1.69616e-05	0.802121	0.17665	4.77356	0.237323	0.00974758	0.0526631	0.0143992	0.0526631	50S ribosomal protein L34	154	133	259	273	98	56	59	79
B0684_RS03085	5.68623e-06	1.71852e-05	-0.488324	0.107614	5.85066	0.0879843	0.00291814	0.0202434	0.0108164	0.0202434	dienelactone hydrolase	224	275	410	324	307	345	562	431
B0684_RS00510	5.69746e-06	1.72e-05	0.362192	0.0798252	7.03733	0.0422668	0.000941735	0.00464189	0.0118024	0.0118024	superoxide dismutase	1010	1539	1939	1724	826	718	1013	900
B0684_RS06990	5.76184e-06	1.7375e-05	-0.386932	0.0853223	5.67864	0.053828	0.00353179	0.0093621	0.011028	0.011028	7-cyano-7-deazaguanine synthase QueC	220	247	366	253	302	271	339	379
B0684_RS03505	5.82108e-06	1.75342e-05	-0.391621	0.0863975	7.60715	0.0499756	0.000534882	0.00664759	0.0143942	0.0143942	GTP cyclohydrolase I FolE	1372	1665	2336	2107	1974	1973	2285	2684
B0684_RS01295	5.85845e-06	1.76006e-05	0.360992	0.079664	6.1577	0.0451848	0.00221275	0.00706434	0.01048	0.01048	cobyric acid synthase	438	493	891	797	333	336	369	388
B0684_RS09810	5.85898e-06	1.76006e-05	0.759677	0.167647	3.75134	0.210962	0.0311018	0.0226504	0.0251091	0.0251091	molybdopterin-guanine dinucleotide biosynthesis protein B	57	56	95	72	17	23	30	38
B0684_RS13230	5.86256e-06	1.76006e-05	0.685354	0.151249	7.59708	0.17342	0.000529274	0.0452235	0.0143493	0.0452235	50S ribosomal protein L1	1959	2054	4772	4850	1331	1205	1363	1217
B0684_RS11165	5.8714e-06	1.76077e-05	0.436595	0.0963579	5.11237	0.0655976	0.00607196	0.0069203	0.0124977	0.0124977	HNH endonuclease	150	200	305	296	113	110	114	147
B0684_RS06875	5.90767e-06	1.76969e-05	0.489336	0.108029	6.03975	0.0884203	0.00286874	0.0204718	0.0105915	0.0204718	phosphatidylserine decarboxylase	466	499	848	627	321	208	324	357
B0684_RS07960	6.00955e-06	1.79823e-05	-1.59442	0.352277	7.04474	0.93908	0.00120307	0.246995	0.0118332	0.246995	heme-binding protein	848	746	339	497	1686	2399	2882	2395
B0684_RS08830	6.11493e-06	1.82775e-05	-0.364891	0.0806856	6.0212	0.0420334	0.0024072	0.00224999	0.0106131	0.0106131	methionyl-tRNA formyltransferase	286	340	543	393	397	412	498	487
B0684_RS03710	6.18042e-06	1.8453e-05	-0.396009	0.0876102	5.52251	0.0554325	0.00405089	0.00834608	0.0113002	0.0113002	sel1 repeat family protein	151	240	294	248	224	272	292	322
B0684_RS08320	6.20119e-06	1.84946e-05	0.464325	0.10274	6.91735	0.0796946	0.00108164	0.0200294	0.011339	0.0200294	bacterioferritin	979	1200	1954	1718	586	601	809	957
B0684_RS09890	6.23631e-06	1.8579e-05	0.45211	0.100064	5.3959	0.0755656	0.00469907	0.0153264	0.0116019	0.0153264	hypothetical protein	174	306	428	382	185	130	169	155
B0684_RS12580	6.49089e-06	1.93163e-05	-0.654136	0.14505	4.01452	0.152275	0.0205057	0.0145168	0.0215732	0.0215732	hypothetical protein	26	58	56	43	59	72	70	76
B0684_RS11855	6.633e-06	1.97176e-05	-0.367403	0.0815521	5.99386	0.0492075	0.00265552	0.00975809	0.010646	0.010646	O-succinylhomoserine sulfhydrylase	259	319	527	425	360	400	457	543
B0684_RS00545	6.68358e-06	1.98462e-05	-0.822749	0.18269	3.92341	0.25062	0.0232676	0.0434836	0.0227245	0.0434836	phosphate ABC transporter ATP-binding protein	19	53	52	34	65	63	91	59
B0684_RS12815	6.74516e-06	2.00072e-05	-0.356822	0.079266	7.01636	0.0426818	0.000849758	0.00650509	0.0117164	0.0117164	amino-acid N-acetyltransferase	811	1041	1269	1058	1101	1075	1300	1362
B0684_RS12140	6.93973e-06	2.05619e-05	0.375031	0.083423	5.97809	0.0521156	0.00264951	0.0112693	0.0106653	0.0112693	motility protein MotB	366	493	755	564	361	271	284	273
B0684_RS09875	7.25908e-06	2.14847e-05	1.47226	0.328194	2.43363	0.746341	0.158626	-0.0104143	0.0567976	0.0567976	transporter	16	21	47	28	2	4	6	8
B0684_RS06165	7.37681e-06	2.18093e-05	-0.449699	0.100323	6.62889	0.0750335	0.00136871	0.0187606	0.0106029	0.0187606	MinD/ParA family protein	603	611	799	678	707	876	907	953
B0684_RS10695	7.70353e-06	2.27325e-05	-0.436102	0.0974909	5.24081	0.070632	0.00518268	0.0138263	0.0120309	0.0138263	alpha/beta hydrolase	138	161	211	168	191	186	204	277
B0684_RS13085	7.7058e-06	2.27325e-05	0.350497	0.078355	6.37031	0.0390732	0.00183343	0.00280243	0.0104456	0.0104456	LPS-assembly protein LptD	514	686	1186	841	425	407	487	455
B0684_RS01260	7.80846e-06	2.30104e-05	0.525833	0.117626	4.56574	0.10208	0.011697	0.0152294	0.0159749	0.0159749	hypothetical protein	106	94	228	159	66	63	75	62
B0684_RS07870	7.88254e-06	2.31971e-05	-0.547713	0.122576	5.28599	0.111468	0.00523161	0.0248182	0.0118949	0.0248182	hypothetical protein	139	182	183	163	260	243	243	196
B0684_RS08305	7.88889e-06	2.31971e-05	0.731134	0.163631	7.24942	0.198631	0.000717	0.0528334	0.0127505	0.0528334	carboxysome peptide B	1461	1621	2776	3863	951	668	974	976
B0684_RS06355	7.98473e-06	2.34535e-05	-0.735565	0.164718	6.6439	0.2011	0.00134488	0.0529194	0.0106246	0.0529194	glutathione peroxidase	455	716	618	594	762	1257	1171	898
B0684_RS04295	8.33707e-06	2.4462e-05	0.644676	0.144665	4.00818	0.130471	0.0202049	-0.00652482	0.021651	0.021651	hypothetical protein	55	68	133	98	33	35	42	33
B0684_RS01285	8.38804e-06	2.4585e-05	0.560352	0.12578	5.07316	0.116834	0.00605711	0.0255839	0.0126713	0.0255839	cobalamin biosynthesis protein	194	176	338	257	100	78	139	128
B0684_RS04055	8.41792e-06	2.4646e-05	0.709517	0.159289	3.77816	0.184846	0.0260277	0.021821	0.0247184	0.0247184	hypothetical protein	43	73	103	68	18	25	34	36
B0684_RS04185	8.52245e-06	2.49252e-05	-0.522813	0.117443	4.48882	0.0887319	0.0109541	0.00145546	0.0166318	0.0166318	hypothetical protein	53	68	94	95	104	103	124	88
B0684_RS04395	8.59002e-06	2.50958e-05	-0.549307	0.123442	4.36987	0.112257	0.0127542	0.0176328	0.0177215	0.0177215	DUF2237 domain-containing protein	36	78	83	81	78	100	100	98
B0684_RS07165	8.79264e-06	2.56602e-05	-0.400253	0.0900473	5.37988	0.0504756	0.00457484	0.000912576	0.0116422	0.0116422	hypothetical protein	144	186	268	206	232	197	289	247
B0684_RS12805	8.99359e-06	2.62184e-05	0.614957	0.138502	4.14951	0.128936	0.0183693	0.00599862	0.0199964	0.0199964	hypothetical protein	54	95	152	104	42	37	38	51
B0684_RS03530	9.11212e-06	2.65355e-05	-0.369845	0.0833503	7.3512	0.0507901	0.000666892	0.0129931	0.0132276	0.0132276	MFS transporter	1190	1354	1680	1558	1403	1554	1992	1891
B0684_RS12375	9.14637e-06	2.66067e-05	-0.832423	0.187633	5.10987	0.258333	0.00655449	0.0638582	0.0125083	0.0638582	DUF2189 domain-containing protein	115	135	138	98	155	261	263	247
B0684_RS07325	9.64817e-06	2.80365e-05	0.499914	0.112977	5.12394	0.0932849	0.00634285	0.0191848	0.0124497	0.0191848	peroxiredoxin	141	229	375	266	112	139	121	102
B0684_RS11820	1.01297e-05	2.94044e-05	0.502811	0.113903	4.64464	0.0767921	0.0106059	-0.00528809	0.0153418	0.0153418	glutamyl-tRNA reductase	108	132	220	151	77	66	75	73
B0684_RS12500	1.04115e-05	3.019e-05	0.62324	0.141374	8.72942	0.145242	0.000194874	0.0397784	0.0186325	0.0397784	50S ribosomal protein L5	5777	6844	13165	14655	4618	3421	4628	3823
B0684_RS05525	1.08042e-05	3.12953e-05	0.412529	0.0937477	5.3159	0.0556515	0.0057666	0.00243333	0.0118107	0.0118107	PAS domain S-box protein	183	244	389	336	162	125	149	164
B0684_RS11080	1.08913e-05	3.15139e-05	0.60262	0.137	8.28425	0.135933	0.000287325	0.0372508	0.0171635	0.0372508	translation initiation factor IF-2	3935	4045	8754	8852	2253	2719	2851	2810
B0684_RS09215	1.0963e-05	3.16876e-05	-0.363314	0.0826231	6.03893	0.0494162	0.00257387	0.0110793	0.0105925	0.0110793	type II secretion system protein GspG	254	420	516	406	528	376	486	440
B0684_RS09195	1.10269e-05	3.18384e-05	-0.70008	0.159254	3.96081	0.183509	0.0210174	0.0297063	0.0222431	0.0297063	hypothetical protein	25	55	45	43	72	52	62	86
B0684_RS01870	1.1053e-05	3.188e-05	-0.427039	0.0971543	5.90864	0.0682847	0.00282889	0.016049	0.0107503	0.016049	cyclopropane-fatty-acyl-phospholipid synthase	269	328	438	302	390	412	499	357
B0684_RS01305	1.11773e-05	3.22045e-05	0.634954	0.144536	4.88187	0.151003	0.00841487	0.0333665	0.0136985	0.0333665	nicotinate-nucleotide--dimethylbenzimidazole phosphoribosyltransferase	130	151	268	304	67	82	90	112
B0684_RS01010	1.13168e-05	3.25717e-05	-0.383533	0.0873582	5.54761	0.0501817	0.00401436	0.00549844	0.0112486	0.0112486	fatty acid desaturase	160	241	267	291	282	264	312	266
B0684_RS11815	1.14763e-05	3.29959e-05	0.390017	0.0888968	5.47855	0.0544261	0.0044056	0.00838692	0.0113997	0.0113997	peptide chain release factor 1	238	249	483	374	172	172	168	200
B0684_RS00815	1.16049e-05	3.33244e-05	1.4605	0.333076	5.88642	0.799627	0.0045526	0.217327	0.0107763	0.217327	flagellar basal body rod protein FlgB	596	713	1217	904	144	147	76	370
B0684_RS08110	1.16151e-05	3.33244e-05	-0.638821	0.145694	6.52703	0.152986	0.00146896	0.0409843	0.0104992	0.0409843	glutamate synthase	485	550	643	530	585	932	978	975
B0684_RS07205	1.18212e-05	3.38798e-05	0.424553	0.0969109	5.08799	0.0573437	0.00617985	0.000639322	0.0126036	0.0126036	phosphoribosylglycinamide formyltransferase	157	195	345	227	122	104	124	123
B0684_RS00805	1.18631e-05	3.39643e-05	0.34816	0.079487	7.00501	0.0443291	0.000965642	0.0103465	0.0116707	0.0116707	chemotaxis protein CheV	1142	1281	2019	1503	690	889	892	893
B0684_RS03515	1.21129e-05	3.46428e-05	-0.4829	0.110363	9.47601	0.0875064	7.77821e-05	0.0242823	0.020289	0.0242823	FAD-dependent oxidoreductase	8294	11800	13300	12709	13789	10941	20213	16598
B0684_RS10985	1.23133e-05	3.5179e-05	1.70882	0.390858	3.36549	1.09619	0.0794964	0.226044	0.031618	0.226044	tRNA-Leu	62	44	111	103	23	4	17	8
B0684_RS12105	1.24033e-05	3.53989e-05	0.399937	0.0915109	5.3959	0.0517524	0.00514661	0.00191467	0.0116019	0.0116019	histidine triad nucleotide-binding protein	213	260	389	364	155	132	191	179
B0684_RS04510	1.24744e-05	3.54901e-05	-0.434836	0.0995246	5.00926	0.0576628	0.0068262	-0.00258037	0.0129841	0.0129841	hypothetical protein	95	129	173	147	172	148	198	157
B0684_RS07465	1.24553e-05	3.54901e-05	-0.409009	0.0936062	5.30604	0.0528582	0.00568626	0.000218875	0.011838	0.011838	hypothetical protein	116	180	264	196	209	196	261	231
B0684_RS07550	1.24682e-05	3.54901e-05	-0.538616	0.123275	5.46523	0.108939	0.00462461	0.0257687	0.0114319	0.0257687	MarR family transcriptional regulator	154	150	252	271	340	219	313	260
B0684_RS02170	1.26624e-05	3.5987e-05	0.571294	0.130855	7.02676	0.122604	0.000977436	0.0332686	0.0117588	0.0332686	protein translocase subunit SecF	1119	1213	2507	2224	858	771	848	608
B0684_RS02280	1.29038e-05	3.6635e-05	0.370408	0.0849223	5.61571	0.0493021	0.0032988	0.00848627	0.0111248	0.0111248	bifunctional folylpolyglutamate synthase/dihydrofolate synthase	273	288	519	437	191	181	209	248
B0684_RS06915	1.31275e-05	3.72312e-05	0.38279	0.0878368	5.60783	0.0503916	0.00429262	0.00565481	0.011138	0.011138	ABC transporter ATP-binding protein/permease	241	371	482	411	229	162	226	202
B0684_RS05995	1.31425e-05	3.72348e-05	0.808412	0.185513	5.5201	0.24572	0.00469485	0.0641351	0.0113053	0.0641351	tRNA-Glu	220	362	635	578	145	158	108	205
B0684_RS08905	1.33075e-05	3.7663e-05	0.783598	0.179931	9.18381	0.230936	0.000105428	0.064645	0.0197703	0.064645	hypothetical protein	8061	17892	19965	22479	7545	6198	5840	4573
B0684_RS07555	1.36941e-05	3.87169e-05	-0.615384	0.14151	7.69873	0.142528	0.000443175	0.0396067	0.0147986	0.0396067	hypothetical protein	1683	1946	1930	1640	2349	3039	2878	2624
B0684_RS04965	1.39848e-05	3.94976e-05	0.390233	0.0898307	5.60748	0.0573427	0.00380618	0.0123329	0.0111386	0.0123329	transporter	270	337	497	397	201	237	201	174
B0684_RS04610	1.42605e-05	4.01966e-05	-0.526018	0.121207	5.33284	0.104241	0.00471841	0.0246641	0.0117647	0.0246641	Lrp/AsnC family transcriptional regulator	151	171	218	169	178	235	300	277
B0684_RS12185	1.42619e-05	4.01966e-05	-0.484144	0.111559	5.57582	0.0883053	0.00379225	0.0210987	0.0111946	0.0210987	hypothetical protein	192	240	282	211	290	347	287	293
B0684_RS00630	1.43513e-05	4.04067e-05	-0.951824	0.219394	3.46035	0.341364	0.0505394	0.0457284	0.0298522	0.0457284	hypothetical protein	8	23	37.2525	30	47.1849	42	41	54.2466
B0684_RS10055	1.43958e-05	4.04899e-05	-0.685372	0.158002	7.03711	0.177007	0.00103507	0.0488943	0.0118015	0.0488943	cytochrome C	799	1074	908	819	1282	1668	1538	1336
B0684_RS08720	1.46914e-05	4.12787e-05	-0.552992	0.127616	4.30415	0.114429	0.0142078	0.0173595	0.0183637	0.0183637	thioredoxin	35	71	89	65	69	77	104	107
B0684_RS05210	1.47153e-05	4.13031e-05	0.436034	0.100633	6.99792	0.0716823	0.000947586	0.0193065	0.0116425	0.0193065	pilus assembly protein PilP	1340	1373	2041	1370	874	745	760	805
B0684_RS09075	1.48493e-05	4.16363e-05	-0.334918	0.077332	6.71566	0.0407406	0.00120445	0.00893625	0.010756	0.010756	PilZ domain-containing protein	605	777	911	830	766	916	911	942
B0684_RS02090	1.53792e-05	4.30775e-05	-0.341333	0.0789541	6.26384	0.040291	0.00202355	0.00614643	0.010444	0.010444	LysM peptidoglycan-binding domain-containing protein	372	416	609	610	617	509	583	546
B0684_RS10120	1.54397e-05	4.32025e-05	0.416101	0.096268	5.16311	0.0533256	0.00623842	-0.00173862	0.0122966	0.0122966	dTMP kinase	183	202	342	252	131	115	138	128
B0684_RS10885	1.58595e-05	4.43315e-05	0.69132	0.160161	5.1971	0.180524	0.00625749	0.0450458	0.0121748	0.0450458	hypothetical protein	141	281	379	422	146	95	114	111
B0684_RS06970	1.5918e-05	4.44492e-05	-0.366909	0.0850196	7.49237	0.0410298	0.000579503	0.00241451	0.0138772	0.0138772	Tol-Pal system beta propeller repeat protein TolB	1190	1622	2307	1676	1839	1777	2082	2111
B0684_RS00950	1.62928e-05	4.54494e-05	-0.389525	0.0903678	5.34416	0.0474816	0.00459809	0.000220596	0.0117346	0.0117346	DUF2062 domain-containing protein	133	179	235	234	246	209	233	231
B0684_RS02940	1.66018e-05	4.62636e-05	0.646558	0.150143	5.67603	0.158084	0.00359278	0.0414929	0.0110317	0.0414929	DUF971 domain-containing protein	263	423	685	518	178	128	285	202
B0684_RS04325	1.6991e-05	4.72997e-05	-0.331012	0.0769589	6.59611	0.0327326	0.00128375	0.00038124	0.0105616	0.0105616	hypothetical protein	502	620	936	762	801	675	856	800
B0684_RS03550	1.7701e-05	4.92258e-05	-0.756924	0.176354	4.7261	0.217011	0.00860234	0.0535991	0.0147326	0.0535991	hypothetical protein	82	86	74	100	112	159	164	166
B0684_RS08020	1.79847e-05	4.99637e-05	0.344795	0.080399	6.10563	0.0439665	0.00240562	0.00926074	0.0105224	0.0105224	serine--tRNA ligase	385	510	912	673	332	363	324	344
B0684_RS09535	1.82389e-05	5.0618e-05	-0.357736	0.0834773	7.36719	0.0438397	0.000634808	0.00785329	0.0133021	0.0133021	IMP dehydrogenase	948	1488	2012	1623	1664	1421	2121	1704
B0684_RS00440	1.83544e-05	5.08866e-05	0.442723	0.103343	6.21604	0.0743091	0.00224703	0.0191124	0.0104505	0.0191124	glutathione synthase	419	703	968	800	369	322	315	459
B0684_RS00475	1.89914e-05	5.25939e-05	-0.479563	0.112141	4.65778	0.082351	0.00991079	0.00950527	0.0152404	0.0152404	hydrolase	83	86	117	83	108	118	137	121
B0684_RS10815	1.90089e-05	5.25939e-05	-0.350618	0.0819925	5.91667	0.0423791	0.00270493	0.00575958	0.0107406	0.0107406	sigma-54-dependent Fis family transcriptional regulator	256	333	449	367	341	394	400	472
B0684_RS03210	1.94851e-05	5.38567e-05	-0.510272	0.119482	7.47885	0.0988667	0.000580649	0.0279712	0.0138156	0.0279712	cytochrome c oxidase accessory protein CcoG	1064	1272	2097	1870	1672	1665	3027	2151
B0684_RS07925	2.07892e-05	5.74026e-05	-0.732285	0.17205	5.34701	0.203957	0.00488969	0.0543126	0.0117271	0.0543126	methyltransferase domain-containing protein	118	188	219	137	178	320	317	308
B0684_RS02055	2.0935e-05	5.77465e-05	-0.349279	0.0820928	6.76878	0.0464088	0.0010782	0.0124003	0.0108814	0.0124003	GTP cyclohydrolase II RibA	578	794	1002	929	743	838	1109	1110
B0684_RS11295	2.10407e-05	5.79792e-05	-0.435167	0.102307	4.9375	0.0607976	0.00756153	0.00024569	0.0133718	0.0133718	class I SAM-dependent methyltransferase	87	121	168	132	143	167	148	168
B0684_RS04675	2.11956e-05	5.8347e-05	0.632168	0.148679	5.68352	0.152077	0.00376542	0.0404452	0.0110211	0.0404452	CYTH domain-containing protein	246	370	649	669	203	200	224	153
B0684_RS08730	2.1471e-05	5.90452e-05	-0.453645	0.106765	4.81878	0.0783389	0.00776819	0.0150292	0.0140964	0.0150292	histidine phosphatase family protein	94	88	148	114	109	150	151	155
B0684_RS00585	2.17176e-05	5.96629e-05	0.752265	0.177151	6.81037	0.215485	0.00126332	0.0615018	0.0109945	0.0615018	hypothetical protein	745	1549	1630	2431	624	431	648	573
B0684_RS03070	2.18485e-05	5.99619e-05	0.461711	0.108763	6.80201	0.0811868	0.00112505	0.0225338	0.0109708	0.0225338	nitrogen regulation protein NR(I)	818	1268	1491	1599	615	502	891	628
B0684_RS05495	2.3759e-05	6.51395e-05	-1.05432	0.249468	2.83065	0.415792	0.080396	0.0341657	0.0440721	0.0440721	hypothetical protein	6	11	23	8	20	31	20	34
B0684_RS12005	2.39888e-05	6.57031e-05	-0.326962	0.0774039	6.66561	0.0390386	0.00132332	0.00858691	0.0106594	0.0106594	nucleoside triphosphate pyrophosphohydrolase	509	840	912	758	858	777	860	846
B0684_RS09750	2.58877e-05	7.08327e-05	-0.504258	0.119864	5.09054	0.0972803	0.00592352	0.0228113	0.0125923	0.0228113	efflux RND transporter periplasmic adaptor subunit	116	122	177	150	154	144	230	247
B0684_RS08615	2.61028e-05	7.13494e-05	0.743923	0.176912	4.5905	0.211774	0.0109753	0.0516203	0.0157717	0.0516203	hypothetical protein	102	152	254	157	45	77	49	81
B0684_RS13595	2.64256e-05	7.21591e-05	0.655362	0.155954	3.8199	0.128733	0.0245189	-0.0174966	0.0241246	0.0241246	molybdate ABC transporter substrate-binding protein	58	63	84	76	28	29	31	29
B0684_RS10765	2.64998e-05	7.2289e-05	0.390251	0.0928808	5.3519	0.0487507	0.00553945	0.000571097	0.0117142	0.0117142	RidA family protein	216	230	412	315	151	137	170	170
B0684_RS03370	2.65823e-05	7.24414e-05	-0.345212	0.0821753	5.84993	0.0405629	0.00268837	0.00491112	0.0108172	0.0108172	response regulator	208	343	403	378	343	355	431	366
B0684_RS01635	2.68835e-05	7.31889e-05	0.332083	0.0790979	6.47603	0.0422337	0.001596	0.010917	0.0104708	0.010917	chemotaxis protein CheY	592	854	1253	817	538	416	488	556
B0684_RS13020	2.7098e-05	7.36988e-05	-0.491335	0.11708	6.154	0.0924734	0.00202405	0.0253914	0.0104825	0.0253914	GNAT family N-acetyltransferase	365	407	487	379	459	602	537	586
B0684_RS10140	2.71866e-05	7.38661e-05	0.387047	0.0922454	8.16595	0.0516412	0.000297312	0.0100157	0.0167211	0.0167211	beta-ketoacyl-(acyl-carrier-protein) synthase II	2967	4202	6794	5894	2887	2327	2853	2455
B0684_RS03330	2.78684e-05	7.56427e-05	-0.400509	0.0955819	5.12635	0.0578299	0.00583195	0.00816709	0.0124398	0.0124398	fructosamine kinase family protein	109	149	188	175	154	167	193	238
B0684_RS01515	2.81876e-05	7.64329e-05	0.339385	0.0810446	6.55536	0.044169	0.00165347	0.011483	0.0105211	0.011483	bifunctional diguanylate cyclase/phosphodiesterase	630	933	1241	989	651	465	552	492
B0684_RS12960	2.84339e-05	7.70237e-05	0.323433	0.0772716	6.63014	0.0378343	0.0013372	0.00793326	0.0106046	0.0106046	glycosyl transferase	602	968	1439	1124	602	511	678	549
B0684_RS09980	2.91009e-05	7.87522e-05	0.328442	0.0785673	6.24424	0.0383891	0.00190099	0.00692822	0.0104446	0.0104446	3-phosphoshikimate 1-carboxyvinyltransferase	495	535	986	778	386	332	424	445
B0684_RS12970	3.00968e-05	8.13662e-05	0.324684	0.0778109	6.46427	0.036041	0.00164308	0.00526484	0.010466	0.010466	hemolytic protein HlpA-like protein	525	813	1191	957	527	416	544	493
B0684_RS07940	3.23221e-05	8.72954e-05	0.374138	0.0900137	5.46769	0.0514056	0.00477898	0.00853449	0.0114259	0.0114259	hypothetical protein	181	303	463	391	190	157	184	179
B0684_RS03695	3.24245e-05	8.74849e-05	-0.45748	0.110084	4.73843	0.0695891	0.00959248	0.00183225	0.0146445	0.0146445	TonB-dependent receptor	64	88	138	129	119	114	132	156
B0684_RS12780	3.26195e-05	8.79237e-05	-0.360489	0.0867737	7.65328	0.045817	0.000460492	0.00967517	0.0145989	0.0145989	RNA polymerase subunit sigma-24	1253	2017	2617	2176	2111	1849	2594	2666
B0684_RS10460	3.36484e-05	9.06073e-05	-0.322901	0.0778588	6.39395	0.0331603	0.00167577	0.00225632	0.0104482	0.0104482	adenylate/guanylate cyclase domain-containing protein	400	546	701	656	678	586	677	603
B0684_RS12515	3.46701e-05	9.32661e-05	0.709304	0.171313	7.43456	0.194058	0.000719655	0.0579766	0.013613	0.0579766	30S ribosomal protein S17	1477	1989	3871	4484	1236	893	1249	960
B0684_RS02875	3.4837e-05	9.36223e-05	-0.763792	0.184522	6.03656	0.225048	0.00273102	0.0653658	0.0105952	0.0653658	peptidase C39 family protein	332	291	347	296	395	581	549	744
B0684_RS13655	3.50578e-05	9.41225e-05	-0.674087	0.162908	3.70629	0.148206	0.0272958	-0.00585321	0.025782	0.025782	hypothetical protein	17	31.342	43.5442	43	48	46.355	53	57.6011
B0684_RS07685	3.54499e-05	9.50814e-05	0.499688	0.120835	4.74558	0.09637	0.0100232	0.019179	0.0145939	0.019179	lipid A biosynthesis acyltransferase	133	121	261	168	70	92	87	75
B0684_RS08940	3.56029e-05	9.53975e-05	0.412026	0.0996603	5.02138	0.060737	0.00694196	0.00732933	0.0129224	0.0129224	polyamine aminopropyltransferase	134	177	331	228	120	90	129	109
B0684_RS00690	3.57359e-05	9.56596e-05	-0.338292	0.0818426	5.94136	0.0431433	0.0026859	0.00950076	0.0107105	0.0107105	NifU family protein	285	371	437	344	401	338	443	455
B0684_RS13105	3.60584e-05	9.64279e-05	-0.322805	0.0781347	6.37589	0.0329015	0.00176399	0.00188677	0.0104461	0.0104461	rod shape-determining protein RodA	392	477	736	679	633	543	658	667
B0684_RS06870	3.6289e-05	9.68919e-05	0.344841	0.0834982	7.35206	0.0411075	0.000712213	0.00760813	0.0132317	0.0132317	ketol-acid reductoisomerase	1334	1810	2978	2459	1324	1045	1255	1136
B0684_RS13225	3.63033e-05	9.68919e-05	0.657912	0.159307	7.06145	0.167178	0.000951247	0.0498064	0.0119035	0.0498064	50S ribosomal protein L11	1199	1194	2692	2683	918	573	821	763
B0684_RS08635	3.69954e-05	9.85643e-05	-0.358983	0.0870159	6.29037	0.0497997	0.00200806	0.0131355	0.0104436	0.0131355	AcrB/AcrD/AcrF family protein	416	531	582	480	605	545	593	589
B0684_RS11810	3.70024e-05	9.85643e-05	0.605935	0.146878	3.94077	0.139551	0.0206466	0.0197766	0.0224994	0.0224994	peptide chain release factor N(5)-glutamine methyltransferase	64	66	103	79	33	23	51	34
B0684_RS09735	3.71338e-05	9.88173e-05	0.3667	0.0889051	5.53204	0.0466755	0.00452805	0.00510366	0.0112802	0.0112802	sigma-54-dependent Fis family transcriptional regulator	274	265	454	384	197	181	200	181
B0684_RS02525	3.85582e-05	0.000102507	0.778422	0.189123	3.89245	0.234442	0.024039	0.0474961	0.0231328	0.0474961	hypothetical protein	38	87	133	91	25	21	44	33
B0684_RS08255	3.90475e-05	0.000103707	0.398185	0.0968103	6.91562	0.061367	0.0011416	0.0176029	0.0113329	0.0176029	NAD-dependent epimerase	1010.07	1434.38	1722	1375.27	911.634	692.367	748.058	654.68
B0684_RS02870	3.94944e-05	0.000104791	-0.896743	0.218163	5.99121	0.311348	0.00270859	0.0924819	0.0106492	0.0924819	hypothetical protein	337	260	274	264	405	508	649	764
B0684_RS00270	3.97723e-05	0.000105426	-0.667968	0.16257	7.43005	0.172787	0.000623091	0.052235	0.0135923	0.052235	ABC transporter ATP-binding protein	893	1613	1212	1824	2093	2217	2442	1804
B0684_RS00720	4.01051e-05	0.000106204	-0.619693	0.150892	3.88561	0.136245	0.0223125	0.0086329	0.0232241	0.0232241	hypothetical protein	34	37	54	34	58	53	80	51
B0684_RS04880	4.01538e-05	0.00010623	-0.414236	0.100871	6.38508	0.0664688	0.00160828	0.0187416	0.0104471	0.0187416	16S rRNA (cytosine(1402)-N(4))-methyltransferase RsmH	439	483	691	551	538	572	706	865
B0684_RS01075	4.04172e-05	0.000106823	1.14804	0.279663	5.11392	0.510646	0.00821417	0.148208	0.0124912	0.148208	hypothetical protein	247	303	475	319	59	64	67	198
B0684_RS09125	4.07629e-05	0.000107631	0.481826	0.117429	4.58498	0.0808995	0.0117626	0.00523481	0.0158167	0.0158167	primosomal protein N'	104	127	167	162	83	54	67	76
B0684_RS07315	4.14142e-05	0.000109245	0.370755	0.0904403	5.34861	0.0455945	0.00463602	0.00273781	0.0117229	0.0117229	spore maturation protein	190	262	394	312	132	153	166	183
B0684_RS11850	4.1515e-05	0.000109405	-0.395818	0.0965673	5.083	0.0508067	0.00602441	0.00102608	0.0126261	0.0126261	cardiolipin synthase	111	143	166	172	184	165	181	179
B0684_RS02660	4.17589e-05	0.000109941	0.448808	0.109532	4.72989	0.0655278	0.00928889	1.71987e-05	0.0147054	0.0147054	sensor histidine kinase	119	130	233	166	76	71	100	81
B0684_RS00745	4.19612e-05	0.000110366	-0.392864	0.0959046	8.59323	0.0595294	0.00017743	0.0178261	0.0182179	0.0182179	translation initiation factor IF-3	2959	4832	6474	6262	6804	5897	5660	5448
B0684_RS12465	4.25462e-05	0.000111689	0.375272	0.0916818	7.67426	0.0546464	0.000458092	0.016353	0.0146913	0.016353	50S ribosomal protein L15	2074	2120	4109	3775	1418	1603	1758	1686
B0684_RS12880	4.25347e-05	0.000111689	0.438794	0.107199	5.05193	0.0747115	0.00784214	0.0151412	0.0127718	0.0151412	divalent-cation tolerance protein CutA	113	226	333	251	115	109	118	110
B0684_RS09335	4.29589e-05	0.000112664	-0.443625	0.10844	4.74159	0.0737115	0.00889652	0.0114991	0.0146221	0.0146221	methyltransferase domain-containing protein	67	92	140	121	107	134	117	164
B0684_RS06490	4.36507e-05	0.000114367	-0.366705	0.0897192	5.45218	0.0483796	0.00463552	0.00698309	0.0114636	0.0114636	nucleotidyltransferase domain-containing protein	128	221	293	255	254	208	299	258
B0684_RS07285	4.48967e-05	0.000117519	0.782852	0.191842	3.33325	0.227861	0.0413615	0.0201906	0.0322449	0.0322449	hypothetical protein	25	51	72	46	23	11	19	16
B0684_RS02515	4.50171e-05	0.00011772	0.430368	0.10548	4.89675	0.0711893	0.00864313	0.0126722	0.0136089	0.0136089	GGDEF domain-containing protein	156	158	272	168	90	107	98	94
B0684_RS10225	4.55422e-05	0.000118979	0.375717	0.0921462	5.32344	0.0528318	0.00519176	0.00939093	0.0117901	0.0117901	cupin domain-containing protein	186	232	390	332	176	142	169	130
B0684_RS02905	4.70757e-05	0.000122749	-0.406906	0.0999845	7.25237	0.0644439	0.0007744	0.0192194	0.0127643	0.0192194	hypothetical protein	1054	1403	1392	1281	1428	1364	1716	1782
B0684_RS06785	4.7066e-05	0.000122749	1.07181	0.26336	7.62396	0.447119	0.000587672	0.138129	0.014469	0.138129	hypothetical protein	5020	3557	5079	2477	977	861	1032	1575
B0684_RS03860	4.71327e-05	0.00012278	0.563601	0.138497	4.20104	0.113001	0.0189302	0.00702251	0.0194326	0.0194326	lipid A biosynthesis acyltransferase	59	76	158	127	51	41	48	41
B0684_RS09030	4.74555e-05	0.000123503	-0.573969	0.1411	4.90826	0.128256	0.00860461	0.0312139	0.0135407	0.0312139	hypothetical protein	55	124	168	137	152	171	189	142
B0684_RS00540	4.76717e-05	0.000123946	-0.594778	0.146254	3.91833	0.125389	0.0199893	0.00837756	0.0227909	0.0227909	phosphate transport system regulatory protein PhoU	28	48	43	48	67	46	69	64
B0684_RS12775	4.83645e-05	0.000125628	0.409973	0.100894	5.23172	0.0654732	0.00518364	0.0151757	0.0120597	0.0151757	hypothetical protein	158	250	352	298	119	105	169	168
B0684_RS00045	4.857e-05	0.000126041	0.367736	0.0905218	7.99301	0.0422557	0.000348366	0.00387333	0.01604	0.01604	ParA family protein	3179	3447	5149	4262	2264	1965	2416	2278
B0684_RS09585	4.88173e-05	0.000126562	-0.341586	0.0841094	7.41207	0.042932	0.000639211	0.0105544	0.0135096	0.0135096	DNA-directed RNA polymerase subunit omega	1046	1417	1973	1947	1842	1683	2100	1521
B0684_RS07350	4.92085e-05	0.000127454	0.597314	0.147145	4.04818	0.129188	0.0221374	0.00965358	0.021166	0.021166	alpha/beta hydrolase	55	65	140	104	47	36	36	34
B0684_RS12480	5.03507e-05	0.000130288	0.376353	0.0928352	7.99149	0.0552434	0.000393643	0.0168431	0.0160339	0.0168431	50S ribosomal protein L18	2783	2939	5518	5388	1983	2183	2430	2274
B0684_RS04520	5.0609e-05	0.000130832	-0.335197	0.0827075	5.75634	0.03722	0.00275552	0.00321559	0.0109255	0.0109255	N-acetylglutaminylglutamine amidotransferase	232	255	367	351	303	320	388	344
B0684_RS09610	5.06713e-05	0.000130869	-0.377464	0.0931433	5.38145	0.0555809	0.00477254	0.0125788	0.0116382	0.0125788	hypothetical protein	161	191	252	201	183	243	281	251
B0684_RS00615	5.13796e-05	0.000132572	-0.63399	0.156569	5.24959	0.156865	0.00601597	0.043012	0.0120035	0.043012	ABC transporter permease	79	184	173	218	263	229	241	213
B0684_RS07140	5.18596e-05	0.000133684	-0.430085	0.10627	6.3689	0.0722095	0.00160907	0.0209777	0.0104455	0.0209777	TIGR02099 family protein	456	464	674	514	545	603	661	837
B0684_RS01120	5.21441e-05	0.00013429	0.637912	0.157673	5.44316	0.158885	0.00435482	0.0453665	0.0114855	0.0453665	phosphatidate cytidylyltransferase	222	238	531	544	138	118	182	177
B0684_RS06255	5.22835e-05	0.000134521	0.394334	0.0974825	5.09712	0.058834	0.00644247	0.010364	0.0125632	0.0125632	universal stress protein	177	202	334	196	106	120	128	131
B0684_RS02830	5.26826e-05	0.000135384	-0.842258	0.208305	6.56637	0.27707	0.00157654	0.0852051	0.0105309	0.0852051	peptidase S15	560	569	482	461	718	1064	999	1198
B0684_RS09020	5.27185e-05	0.000135384	-0.451671	0.11171	5.65382	0.0796804	0.00358845	0.0213699	0.0110644	0.0213699	hypothetical protein	135	278	329	324	348	305	337	303
B0684_RS08860	5.28071e-05	0.000135483	-0.314248	0.0777295	6.46325	0.0303309	0.00161813	0.000850666	0.0104656	0.0104656	potassium transporter	444	581	785	666	657	635	783	644
B0684_RS04600	5.37451e-05	0.00013763	-0.373821	0.0925593	5.85465	0.0546129	0.00315758	0.0139769	0.0108119	0.0139769	glyoxalase/bleomycin resistance/dioxygenase family protein	249.992	332.471	374.873	335.668	369.323	349.032	487.831	329.621
B0684_RS11645	5.37282e-05	0.00013763	0.403442	0.0998918	9.22581	0.0525883	0.000101336	0.00699669	0.0198554	0.0198554	OmpA family protein	10896	12009	17869	15310	6417	7293	8017	8423
B0684_RS04310	5.45793e-05	0.000139635	-0.459012	0.113755	4.63278	0.072046	0.0104461	0.00337684	0.0154343	0.0154343	hypothetical protein	73	69	119	109	102	106	139	122
B0684_RS10890	5.50034e-05	0.000140587	0.326963	0.0810664	6.05481	0.0418102	0.00241828	0.0107252	0.0105746	0.0107252	polysaccharide biosynthesis protein	350	603	666	675	345	322	333	307
B0684_RS13095	5.58399e-05	0.000142591	-0.31439	0.0780175	6.78362	0.031152	0.00125311	0.00214389	0.0109204	0.0109204	inorganic diphosphatase	542	802	1104	1013	937	883	953	962
B0684_RS09115	5.72936e-05	0.000146166	0.607605	0.151007	4.30383	0.144572	0.0136887	0.0319175	0.0183669	0.0319175	SPOR domain-containing protein	94	77	174	118	52	34	52	62
B0684_RS02825	5.83358e-05	0.000148685	-0.83548	0.20786	6.52837	0.273503	0.0014543	0.0849569	0.0105001	0.0849569	ATP-grasp domain-containing protein	545	540	476	440	665	940	1062	1167
B0684_RS04365	5.88282e-05	0.0001498	-0.710539	0.176863	3.51144	0.173997	0.0336122	0.00109565	0.0289486	0.0289486	rhomboid family intramembrane serine protease	18	30	31	25	35	41	61	38
B0684_RS06650	5.98103e-05	0.000152158	-1.13352	0.282422	2.97745	0.503837	0.0803072	0.0792167	0.0401828	0.0792167	polysaccharide export protein Wza	4	14	28	12	23	34	36	32
B0684_RS03580	6.01837e-05	0.000152965	-0.37255	0.0928568	5.28288	0.0516139	0.00534085	0.00861095	0.0119039	0.0119039	hypothetical protein	105	179	255	221	184	195	238	245
B0684_RS10655	6.19132e-05	0.000157213	0.319043	0.0796533	6.15469	0.0329368	0.00220726	0.00228945	0.010482	0.010482	succinate--CoA ligase subunit alpha	408	622	799	687	359	316	371	409
B0684_RS12865	6.23264e-05	0.000158115	0.363308	0.0907403	5.28023	0.0515562	0.00455598	0.0115953	0.0119116	0.0119116	4-hydroxybenzoate octaprenyltransferase	170	199	402	337	138	130	167	158
B0684_RS05575	6.27022e-05	0.00015879	0.373972	0.0934369	6.508	0.0549251	0.00166788	0.015793	0.010487	0.015793	lipid A export permease/ATP-binding protein MsbA	578	776	1271	1122	609	414	485	519
B0684_RS09755	6.27093e-05	0.00015879	-0.346352	0.0865365	5.57282	0.0441824	0.00377704	0.00778263	0.0112001	0.0112001	hypothetical protein	213	215	317	246	273	242	302	318
B0684_RS12075	6.36097e-05	0.000160919	-0.307718	0.0769487	6.45451	0.0333016	0.00137973	0.00590874	0.0104625	0.0104625	glutathione-disulfide reductase	484	515	802	660	593	691	700	699
B0684_RS00755	6.39419e-05	0.000161609	0.33795	0.0845346	7.40454	0.0448819	0.000605624	0.0136866	0.0134748	0.0136866	50S ribosomal protein L20	1556	1694	2879	2835	1397	1079	1372	1193
B0684_RS02990	6.56824e-05	0.000165854	0.573087	0.14358	6.27436	0.129177	0.00223997	0.0389905	0.0104438	0.0389905	GGDEF domain-containing protein	580	771	1048	798	317	235	503	446
B0684_RS01945	6.65656e-05	0.000167928	-0.411611	0.103206	4.85997	0.0534321	0.00746976	-0.00160695	0.0138333	0.0138333	class I SAM-dependent methyltransferase	83	102	158	134	132	142	169	131
B0684_RS09695	6.71471e-05	0.000169238	-0.32231	0.0808569	5.99853	0.032352	0.0024354	0.000680749	0.0106403	0.0106403	DUF3617 domain-containing protein	275	376	462	432	424	410	431	444
B0684_RS00405	6.79928e-05	0.000171211	-0.641178	0.16097	6.24954	0.161879	0.0021108	0.0497122	0.0104442	0.0497122	hypothetical protein	396	482	390	400	613	693	665	609
B0684_RS01405	6.83939e-05	0.000172061	-0.311777	0.0783004	6.2794	0.0308457	0.00181819	0.00176676	0.0104437	0.0104437	bifunctional (p)ppGpp synthetase/guanosine-3',5'-bis(diphosphate) 3'-pyrophosphohydrolase relA	333	488	668	598	540	482	640	602
B0684_RS08815	6.92899e-05	0.000174154	0.380143	0.0955443	5.20234	0.0512701	0.00610061	0.005545	0.0121568	0.0121568	DNA-protecting protein DprA	188	209	337	262	144	132	119	148
B0684_RS04470	6.94908e-05	0.000174498	-1.0154	0.255254	6.34637	0.406278	0.00189542	0.128413	0.0104441	0.128413	hypothetical protein	509	386	305	346	688	944	992	832
B0684_RS03060	6.98676e-05	0.000175282	-0.849755	0.213682	6.2281	0.284584	0.00211795	0.0892017	0.0104472	0.0892017	DUF4124 domain-containing protein	379	381	372	335	449	621	968	888
B0684_RS02305	7.02335e-05	0.000176037	0.564496	0.141994	4.16789	0.125609	0.0170542	0.0232704	0.019793	0.0232704	tRNA pseudouridine(38-40) synthase TruA	76	86	149	81	57	35	40	45
B0684_RS00620	7.11556e-05	0.000178184	-0.494908	0.124587	6.09659	0.09659	0.00242303	0.0286208	0.010531	0.0286208	ABC transporter substrate-binding protein	235	384	425	564	575	493	548	448
B0684_RS00535	7.1307e-05	0.000178399	-0.622795	0.156801	4.38632	0.152969	0.0114971	0.0376759	0.0175654	0.0376759	hypothetical protein	59	67	80	55	86	110	82	122
B0684_RS01700	7.22806e-05	0.000180668	0.808794	0.203796	5.71966	0.258098	0.00415622	0.0789091	0.010972	0.0789091	flagellar hook-length control protein FliK	468	429	709	457	153	134	172	320
B0684_RS07935	7.29825e-05	0.000182255	0.34266	0.0863917	7.60054	0.0462392	0.000562348	0.0142448	0.0143647	0.0143647	hypothetical protein	1780	2224	3515	3419	1702	1192	1756	1503
B0684_RS11010	7.3519e-05	0.000183426	0.41684	0.105141	7.15193	0.0685952	0.000799306	0.0213098	0.0123006	0.0213098	NAD(P)H-dependent oxidoreductase subunit E	1081	1388	2487	2457	1033	901	934	882
B0684_RS06220	7.41907e-05	0.000184932	-0.88305	0.222856	2.97184	0.253993	0.0590051	-0.0226051	0.0403242	0.0403242	hypothetical protein	11	13.4869	13.5517	15.7536	26.4763	19.1834	29.6101	35.1947
B0684_RS00900	7.51311e-05	0.000187105	0.411463	0.10392	4.86523	0.0590706	0.00779808	0.00468384	0.0138006	0.0138006	histidine phosphatase family protein	141	180	231	163	93	97	100	90
B0684_RS02620	7.62248e-05	0.000189655	0.367477	0.0928918	5.34125	0.0426992	0.00551548	-0.00071291	0.0117423	0.0117423	sulfurtransferase	193	257	350	340	159	156	153	158
B0684_RS08405	7.64348e-05	0.000190003	-0.317207	0.0801978	7.08945	0.0352597	0.000839791	0.00675632	0.0120236	0.0120236	carbonate dehydratase	915	1092	1311	1255	1175	1141	1459	1326
B0684_RS00530	7.65322e-05	0.000190071	-0.39211	0.0991428	5.00392	0.0511488	0.00664696	0.00177644	0.0130116	0.0130116	glutaredoxin	89	129	193	150	157	177	156	164
B0684_RS13660	7.67929e-05	0.000190545	0.461385	0.116682	4.57714	0.0831338	0.0113487	0.0146821	0.0158809	0.0158809	CBS domain-containing protein	128	116	167	134	56	67	83	74
B0684_RS10960	7.76719e-05	0.00019255	-0.389124	0.0984758	8.96757	0.0444504	0.000117479	0.00126871	0.0192775	0.0192775	ATP-dependent zinc metalloprotease FtsH hflB	5273	6852	8934	8088	8323	8025	9528	8626
B0684_RS08130	7.82811e-05	0.000193883	0.754394	0.191005	4.20453	0.225145	0.0189596	0.0540063	0.0193952	0.0540063	FAD-dependent oxidoreductase	87	91	141	120	57	23	54	40
B0684_RS08740	7.88913e-05	0.000195217	0.355003	0.0899256	6.4831	0.0498705	0.0018548	0.0143184	0.010474	0.0143184	inositol-phosphate phosphatase	517	789	1337	1022	565	463	498	458
B0684_RS04540	7.95187e-05	0.00019659	0.410488	0.10403	4.89879	0.0539706	0.00804794	-0.00124906	0.0135967	0.0135967	hypothetical protein	112	180	259	209	98	83	109	105
B0684_RS08365	8.00213e-05	0.000197653	-0.833721	0.211372	5.75654	0.275188	0.00348836	0.0858677	0.0109253	0.0858677	malto-oligosyltrehalose trehalohydrolase	242	295	234	168	446	402	405	484
B0684_RS02455	8.01423e-05	0.000197772	-1.25341	0.317803	2.29369	0.494847	0.13982	-0.0861751	0.0621782	0.0621782	hypothetical protein	4	7	7	4	16	15	14	21
B0684_RS07670	8.16288e-05	0.000201257	-0.371559	0.0943147	5.15657	0.0458598	0.00546932	0.00201502	0.0123212	0.0123212	tyrosine recombinase XerC	115	155	227	158	162	174	221	202
B0684_RS10630	8.20205e-05	0.00020204	0.349809	0.0888197	5.75792	0.0484857	0.00352144	0.0122564	0.0109236	0.0122564	deoxynucleoside kinase	314	324	638	466	273	226	240	223
B0684_RS08070	8.35947e-05	0.000205731	0.469532	0.119357	5.06916	0.0874103	0.00735385	0.0211382	0.0126899	0.0211382	hypothetical protein	151	198	313	260	125	76	150	115
B0684_RS01390	8.39954e-05	0.00020653	-0.310507	0.078955	6.9949	0.033379	0.000837283	0.00596678	0.0116305	0.0116305	IS3 family transposase	823	974	1317	1081	1080	1205	1219	1105
B0684_RS11585	8.44035e-05	0.000207346	-0.392507	0.0998355	5.59877	0.0611042	0.00363453	0.0162997	0.0111535	0.0162997	UbiX family flavin prenyltransferase	201	217	348	238	239	280	311	371
B0684_RS00090	8.46291e-05	0.000207712	0.319732	0.081338	6.02676	0.037663	0.00262517	0.00723894	0.0106066	0.0106066	short-chain dehydrogenase	358	550	746	569	355	314	310	298
B0684_RS07650	8.47981e-05	0.000207939	0.320739	0.0816042	5.99609	0.0356329	0.00267523	0.00460545	0.0106433	0.0106433	diaminopimelate decarboxylase	360	466	725	609	280	338	318	302
B0684_RS07370	8.54926e-05	0.000209264	-0.549773	0.139946	4.05488	0.106612	0.0180838	0.00554616	0.0210861	0.0210861	DUF2835 domain-containing protein	38	42	69	48	59	84	69	63
B0684_RS08175	8.54864e-05	0.000209264	-0.397042	0.101068	5.89227	0.0625516	0.00255766	0.0178717	0.0107696	0.0178717	DoxX family protein	259	306	398	368	302	445	425	442
B0684_RS08355	8.82368e-05	0.000215593	-0.30336	0.0773709	6.58496	0.0315335	0.00142313	0.00469022	0.0105494	0.0105494	DUF4440 domain-containing protein	519	670	890	725	827	720	726	775
B0684_RS11785	8.81755e-05	0.000215593	0.362265	0.0923906	5.31781	0.0467639	0.00526659	0.00554594	0.0118055	0.0118055	redox-regulated molecular chaperone Hsp33	207	213	413	292	154	153	154	152
B0684_RS08115	8.99222e-05	0.000219514	-0.339965	0.0868079	5.58037	0.0385524	0.00388499	0.0025675	0.0111862	0.0111862	globin	200	218	338	253	276	286	288	284
B0684_RS02475	9.01976e-05	0.000219988	0.47219	0.120593	6.76969	0.0886342	0.00117217	0.0279134	0.0108838	0.0279134	lysine--tRNA ligase	789	972	1891	1530	706	652	651	496
B0684_RS02560	9.10651e-05	0.000221905	-0.642478	0.16418	8.02143	0.164145	0.000382051	0.0535284	0.0161546	0.0535284	nitrate reductase	1557	3154	3593	2024	3037	3101	4853	4528
B0684_RS07820	9.13229e-05	0.000222334	0.317718	0.0812047	6.08613	0.0335788	0.00264704	0.00287994	0.0105414	0.0105414	DNA polymerase III subunit beta	386	499	791	693	363	323	340	329
B0684_RS07190	9.15916e-05	0.000222788	-0.302425	0.0773099	6.54423	0.0289726	0.00144174	0.00187266	0.0105119	0.0105119	GGDEF domain-containing protein	460	673	875	705	744	711	748	718
B0684_RS13505	9.25737e-05	0.000224976	0.313871	0.0802888	6.15604	0.039198	0.00234332	0.0105493	0.0104811	0.0105493	redox-regulated ATPase YchF	395	504	921	756	331	328	372	433
B0684_RS00165	9.53685e-05	0.00023156	-0.541644	0.138809	5.60506	0.116853	0.00356502	0.0349708	0.0111427	0.0349708	class I SAM-dependent methyltransferase	203	242	211	265	276	288	371	362
B0684_RS06235	9.73346e-05	0.000236123	-0.468244	0.120151	4.45589	0.0852931	0.0119479	0.0144765	0.0169244	0.0169244	serine protease	55	82	93	75	73	106	121	98
B0684_RS10605	9.86015e-05	0.000238983	-0.391582	0.10056	5.26478	0.0611458	0.00523073	0.0149939	0.0119573	0.0149939	magnesium transporter	128	130	265	215	180	231	223	218
B0684_RS12495	9.90421e-05	0.000239837	0.491014	0.12613	8.30478	0.0961564	0.000221133	0.0315963	0.0172381	0.0315963	30S ribosomal protein S14	3463	4471	7726	8954	2744	2959	3037	2701
B0684_RS04200	9.9844e-05	0.000241564	-0.420671	0.108115	4.77594	0.0551217	0.00899471	-0.00367413	0.0143829	0.0143829	MOSC domain-containing protein	68	107	145	119	125	127	152	125
B0684_RS01360	0.000101272	0.0002448	0.395233	0.101667	5.96943	0.0623503	0.00286575	0.0178066	0.0106759	0.0178066	hypothetical protein	303	537	766	620	327	280	257	299
B0684_RS07745	0.000101614	0.00024541	0.547497	0.140864	6.92426	0.11966	0.00112469	0.0385607	0.0113637	0.0385607	F0F1 ATP synthase subunit delta	838	1179	2339	2072	844	586	779	616
B0684_RS06120	0.000102062	0.000246272	0.300942	0.0774499	6.66892	0.033634	0.00133189	0.00771911	0.0106651	0.0106651	hypothetical protein	657	986	1444	1125	673	595	641	545
B0684_RS02745	0.000102812	0.000247863	-0.604576	0.155664	4.27359	0.145971	0.0132837	0.0351788	0.0186725	0.0351788	hydrogenase formation protein HypD	61	56	67	50	79	75	89	110
B0684_RS05725	0.000104647	0.000252062	-0.328796	0.084751	5.73172	0.0346718	0.0034091	0.00100573	0.0109564	0.0109564	hypothetical protein	202	296	369	317	299	333	338	344
B0684_RS13610	0.000106292	0.000255798	-0.313375	0.0808551	7.15785	0.0329786	0.000747632	0.00499284	0.0123275	0.0123275	IS110 family transposase	908	1172	1652	1239	1272	1197	1397	1591
B0684_RS04655	0.000107564	0.000258629	0.479923	0.123919	6.68647	0.0921322	0.00148081	0.0292313	0.0106968	0.0292313	hypothetical protein	630	1070	1592	1505	694	550	554	496
B0684_RS07335	0.000109094	0.000262077	-0.327986	0.0847637	5.72119	0.0380359	0.00339977	0.0051171	0.01097	0.01097	zinc ribbon domain-containing protein	180	314	369	322	313	321	349	316
B0684_RS08765	0.000109667	0.00026322	0.303996	0.0785895	6.90801	0.0304748	0.0010465	0.00370294	0.0113061	0.0113061	acetyl-CoA carboxylase biotin carboxylase subunit	914	1204	1769	1416	848	747	759	753
B0684_RS11380	0.000111749	0.00026798	0.603435	0.156187	3.79498	0.122659	0.0243116	-0.00258723	0.0244769	0.0244769	hypothetical protein	43	57	102	76	33	24	37	25
B0684_RS12080	0.000112742	0.000270124	0.312909	0.0810353	6.02707	0.0317585	0.00252722	0.001887	0.0106062	0.0106062	glutathione amide-dependent peroxidase	389	449	766	617	302	281	371	332
B0684_RS10645	0.000114144	0.000273242	-0.433191	0.112273	5.23014	0.0752244	0.00547089	0.0197395	0.0120648	0.0197395	aspartate 1-decarboxylase	92	150	235	234	190	225	212	211
B0684_RS06665	0.000118141	0.000282561	-0.466394	0.121143	4.45047	0.0661859	0.0123779	-0.00766863	0.0169733	0.0169733	YjbH domain-containing protein	55	71	92	86	90	95	96	109
B0684_RS13650	0.000119819	0.000286321	-0.344625	0.0895946	5.37663	0.0418463	0.00440392	0.00482785	0.0116505	0.0116505	nucleotidyltransferase domain-containing protein	139	181	276	235	270	196	252	216
B0684_RS06715	0.000120236	0.000287066	0.388647	0.101062	9.51561	0.0548658	8.0983e-05	0.0135802	0.020346	0.020346	4Fe-4S dicluster domain-containing protein	10256	18826	25258	22715	9530	9719	10854	10321
B0684_RS01425	0.000123862	0.000295465	0.631591	0.164547	3.69038	0.14312	0.028127	0.00587774	0.0260247	0.0260247	DUF167 domain-containing protein	60	56	74	53	26	25	24	29
B0684_RS13240	0.000126225	0.000300836	0.626373	0.163386	8.24487	0.157861	0.000301881	0.0530879	0.0170185	0.0530879	50S ribosomal protein L7/L12	3906	3710	8020	9507	2209	2211	2807	2916
B0684_RS12390	0.000127168	0.000302819	0.304285	0.0794089	6.20821	0.0354863	0.00215842	0.00837902	0.0104531	0.0104531	apolipoprotein N-acyltransferase	541	568	788	692	410	315	420	405
B0684_RS02570	0.000129658	0.000308208	-0.706701	0.184657	6.75749	0.201147	0.00136446	0.0668318	0.010853	0.0668318	hypothetical protein	478	932	877	511	914	880	1438	1295
B0684_RS03865	0.000129563	0.000308208	0.639919	0.167199	3.67661	0.154354	0.029674	0.0139074	0.026237	0.026237	hypothetical protein	56	43	81	65	21	30	23	29
B0684_RS01550	0.00013764	0.000326894	-0.386347	0.10134	7.58658	0.0602524	0.000468581	0.0200712	0.0143023	0.0200712	hypothetical protein	1084	1881	2270	2261	2412	2117	2354	1811
B0684_RS01215	0.000142152	0.000337317	-0.477726	0.125572	7.43467	0.0922377	0.000610737	0.030926	0.0136135	0.030926	hypothetical protein	1241	1722	1828	1215	1916	1955	2005	1895
B0684_RS07180	0.000142738	0.000338412	0.32355	0.0850693	5.72885	0.0338137	0.00351352	0.0010408	0.0109601	0.0109601	HAMP domain-containing protein	300	358	548	434	222	215	236	275
B0684_RS11840	0.000143686	0.000340361	-0.451473	0.118755	5.72617	0.0824126	0.00334859	0.0248567	0.0109635	0.0248567	bilirubin oxidase	206	308	323	261	278	294	409	433
B0684_RS12680	0.000146525	0.000346784	0.294778	0.0776368	6.81302	0.0326027	0.0010528	0.00801902	0.0110021	0.0110021	phosphoglycolate phosphatase	767	1135	1578	1347	805	614	673	758
B0684_RS04775	0.000146786	0.0003471	-0.430271	0.113335	4.62947	0.063906	0.0102295	0.00261657	0.0154602	0.0154602	type II toxin-antitoxin system RelE/ParE family toxin	71	77	105	119	102	112	130	115
B0684_RS11710	0.000147391	0.000348226	0.381937	0.100631	5.57509	0.0590388	0.00392827	0.0163249	0.0111959	0.0163249	FkbM family methyltransferase	193	370	466	466	187	172	229	202
B0684_RS10845	0.000147913	0.000349158	-0.354358	0.093386	7.31671	0.0508272	0.00063862	0.0168033	0.0130662	0.0168033	MBL fold metallo-hydrolase	1176	1461	1572	1403	1389	1590	1827	1719
B0684_RS12995	0.000148078	0.000349244	0.363848	0.095894	5.49651	0.0535883	0.00461017	0.0137811	0.0113576	0.0137811	multifunctional CCA addition/repair protein	194	262	520	413	187	173	200	174
B0684_RS04765	0.000149346	0.000351927	-0.715049	0.18856	3.32043	0.180741	0.0386117	0.00182046	0.0324982	0.0324982	hypothetical protein	14	22	28	22	23	34	45	44
B0684_RS05735	0.000150889	0.000355255	-0.291225	0.0768483	6.6168	0.0294894	0.00122465	0.00490903	0.0105867	0.0105867	YihY/virulence factor BrkB family protein	562	682	836	815	703	731	874	827
B0684_RS10395	0.000152559	0.000358876	-0.297349	0.078521	6.92711	0.030897	0.000957134	0.00561727	0.011374	0.011374	arginyltransferase	682	810	1303	1241	992	1067	1157	1063
B0684_RS03660	0.000152821	0.000359182	-0.444549	0.117405	7.63027	0.0800937	0.000507687	0.0270604	0.014497	0.0270604	molecular chaperone HtpG	1550	1859	2533	1520	1943	2431	2545	2423
B0684_RS05245	0.000157499	0.000369857	0.312062	0.0825794	7.28208	0.033154	0.000735121	0.00548355	0.0129036	0.0129036	glutamate synthase subunit beta	1329	1575	2686	2226	1150	1042	1281	1037
B0684_RS04485	0.000158541	0.000371693	-0.291399	0.0771448	6.67602	0.0259174	0.00122504	0.00070757	0.0106776	0.0106776	30S ribosomal protein S6--L-glutamate ligase	518	757	1001	843	837	793	859	826
B0684_RS05185	0.000158554	0.000371693	0.368564	0.0975742	5.04374	0.0455638	0.00622996	0.00164788	0.0128115	0.0128115	hypothetical protein	134	196	301	227	119	93	126	130
B0684_RS06340	0.000162264	0.000380062	-0.548288	0.145376	4.48013	0.122122	0.0108004	0.0314682	0.0167083	0.0314682	DUF3634 domain-containing protein	53	84	85	78	84	140	100	101
B0684_RS11475	0.000162518	0.000380329	2.05593	0.545178	3.95854	1.71719	0.0380157	0.556422	0.0222719	0.556422	tRNA-Ile	185	52	677	104	24	9	26	13
B0684_RS02300	0.000162944	0.000380998	0.393173	0.104277	4.88129	0.0511203	0.00804541	6.66057e-05	0.013702	0.013702	phosphoribosylanthranilate isomerase	141	154	250	181	85	91	115	101
B0684_RS07085	0.000166118	0.000388085	-0.324864	0.0862703	5.63202	0.031927	0.00378689	-0.00171754	0.0110982	0.0110982	HDOD domain-containing protein	174	252	363	297	287	269	308	324
B0684_RS04090	0.000166404	0.000388419	-0.416305	0.110566	4.6692	0.0615087	0.00929641	0.00469385	0.0151533	0.0151533	NERD domain-containing protein	73	92	132	93	94	115	143	126
B0684_RS07800	0.000167613	0.000390905	0.733729	0.194964	4.61422	0.218978	0.0127053	0.0633165	0.0155809	0.0633165	membrane protein insertion efficiency factor YidD	73	146	284	220	81	47	70	58
B0684_RS10965	0.000167978	0.00039142	-0.357221	0.0949333	5.15062	0.0496796	0.00568075	0.00974309	0.0123439	0.0123439	dihydropteroate synthase	115	138	253	160	151	190	206	202
B0684_RS12940	0.000172574	0.000401786	0.301599	0.0802956	6.16796	0.0296133	0.00242153	0.00180662	0.0104732	0.0104732	GDP-L-fucose synthase	438	588	887	621	337	365	398	384
B0684_RS02805	0.000174376	0.000405634	-0.662894	0.176607	5.51993	0.17902	0.00424853	0.0581312	0.0113057	0.0581312	oxidoreductase	161	230	239	173	234	254	342	476
B0684_RS11950	0.000176709	0.000410709	-0.290854	0.0775575	6.47478	0.0297889	0.00156007	0.00499495	0.0104703	0.0104703	DUF4845 domain-containing protein	471	516	875	696	630	705	685	691
B0684_RS08240	0.000184319	0.00042803	0.327916	0.0876876	5.53742	0.0431376	0.00410914	0.0103752	0.0112691	0.0112691	septum site-determining protein MinC	231	312	460	361	159	177	201	252
B0684_RS00470	0.000191211	0.000443655	-0.737876	0.197803	3.84445	0.222633	0.0231594	0.0550928	0.0237833	0.0550928	ABC transporter permease	32	28	44	39	39	80	83	52
B0684_RS12740	0.000201414	0.000466931	0.462308	0.124369	5.63056	0.0875814	0.00397899	0.0269562	0.0111006	0.0269562	DUF481 domain-containing protein	194	437	591	454	202	191	205	200
B0684_RS00065	0.000202776	0.000469686	0.307048	0.0826391	7.29205	0.0294883	0.000707994	0.0022688	0.0129504	0.0129504	chemotaxis response regulator protein-glutamate methylesterase	1357	1701	2474	2258	1156	1092	1240	1069
B0684_RS02795	0.000203098	0.000470031	-0.534189	0.143787	5.26898	0.116973	0.00537622	0.0359734	0.0119448	0.0359734	hypothetical protein	133	196	217	128	200	206	238	279
B0684_RS12520	0.000210494	0.000486735	0.591163	0.159512	6.87311	0.143468	0.00114687	0.0497411	0.0111878	0.0497411	50S ribosomal protein L29	906	961	2211	2212	702	531	799	595
B0684_RS07980	0.00022283	0.000514821	-0.670005	0.181493	5.85011	0.184727	0.00293042	0.0629493	0.010817	0.0629493	hypothetical protein	282	293	263	261	335	501	501	438
B0684_RS06690	0.000223573	0.000516099	0.351738	0.0953021	8.5131	0.0445978	0.000205738	0.010585	0.0179592	0.0179592	thiosulfohydrolase SoxB	4639	6809	9063	6516	4070	2983	4087	4081
B0684_RS04650	0.000234774	0.000541035	-0.290509	0.0789788	6.14423	0.0344367	0.00198564	0.0100587	0.0104896	0.0104896	acetyl-CoA carboxylase biotin carboxylase subunit	349	458	535	461	487	463	447	555
B0684_RS05480	0.000234575	0.000541035	0.386322	0.105021	4.88294	0.0563135	0.00836666	0.00758415	0.013692	0.013692	cytosine permease	106	166	240	231	85	83	114	114
B0684_RS06365	0.000250644	0.000577117	-0.325976	0.0890256	5.44708	0.036839	0.00437517	0.00318351	0.0114759	0.0114759	rhodanese-like domain-containing protein	142	233	294	231	263	230	260	234
B0684_RS09470	0.000253721	0.000583709	0.371927	0.101662	5.358	0.0572403	0.00500754	0.0156627	0.0116983	0.0156627	AI-2E family transporter	221	272	325	326	200	129	161	153
B0684_RS08970	0.000258797	0.00059438	0.300568	0.0822709	6.28301	0.0374149	0.00177763	0.0117594	0.0104437	0.0117594	prepilin-type cleavage/methylation domain-containing protein	517	704	848	727	470	318	451	443
B0684_RS12710	0.00025865	0.00059438	-0.349792	0.0957405	7.00036	0.050672	0.000937525	0.017395	0.0116522	0.017395	indole-3-glycerol phosphate synthase TrpC	765	931	1517	998	971	1286	1143	1358
B0684_RS02630	0.0002656	0.00060949	0.281244	0.0771223	6.62107	0.0272026	0.00130342	0.00406683	0.0105923	0.0105923	chorismate synthase	756	828	1359	982	574	571	600	611
B0684_RS10990	0.00027099	0.000621334	0.72313	0.198577	5.60617	0.217004	0.00470327	0.0741624	0.0111408	0.0741624	NADH-quinone oxidoreductase subunit A	208	412	681	596	224	127	223	134
B0684_RS07235	0.000272361	0.00062395	-0.409281	0.112432	4.64871	0.0685287	0.00997148	0.0141418	0.0153103	0.0153103	hypothetical protein	79	91	119	90	136	116	101	111
B0684_RS00570	0.000279635	0.000640074	-0.339167	0.0933452	5.276	0.0432374	0.00550267	0.00659623	0.011924	0.011924	phosphate regulon transcriptional regulatory protein PhoB	110	183	239	229	189	218	231	200
B0684_RS09590	0.000288433	0.000659656	-0.327062	0.0902123	7.96448	0.0359021	0.000352534	0.00587659	0.015924	0.015924	bifunctional GTP diphosphokinase/guanosine-3',5'-bis(diphosphate) 3'-diphosphatase	1885	2559	3482	3182	3425	2721	3320	2834
B0684_RS05965	0.000290363	0.000663512	0.584816	0.161384	3.72836	0.122217	0.0266401	0.00194264	0.0254496	0.0254496	hypothetical protein	44	47	98	69	26	20	36	31
B0684_RS00100	0.000296391	0.000676698	0.437208	0.120828	4.5222	0.0728447	0.0128567	0.00841189	0.016342	0.016342	murein biosynthesis integral membrane protein MurJ	80	100	190	167	67	54	67	80
B0684_RS12405	0.000296631	0.000676698	-0.281968	0.0779298	6.38865	0.0268081	0.00169859	0.00307561	0.0104475	0.0104475	PhoH family protein	440	482	809	622	564	601	650	664
B0684_RS05440	0.000297828	0.000678858	-0.378028	0.104509	5.77742	0.0595538	0.00344305	0.0184012	0.0109001	0.0184012	bifunctional diaminohydroxyphosphoribosylaminopyrimidine deaminase/5-amino-6-(5-phosphoribosylamino)uracil reductase RibD	250	241	401	315	274	355	372	424
B0684_RS12095	0.000298697	0.000680267	0.476017	0.131626	5.89911	0.0944415	0.00301729	0.0316337	0.0107616	0.0316337	nucleoid-associated protein, YbaB/EbfC family	522	412	640	498	232	217	303	296
B0684_RS03440	0.000301089	0.000685141	0.763898	0.211351	8.4476	0.243302	0.000242026	0.0890963	0.0177399	0.0890963	hypothetical protein	3326	7585	11101	11688	2420	2250	2942	4265
B0684_RS02000	0.000304383	0.000692056	-0.418966	0.116008	7.88188	0.0732225	0.000366878	0.0265486	0.0155825	0.0265486	PAS domain S-box protein	1806	2418	2898	2525	2550	3733	3075	2587
B0684_RS06705	0.000305972	0.000695088	0.738999	0.204698	6.02756	0.227865	0.00296153	0.0808411	0.0106056	0.0808411	rhodanese-like domain-containing protein	286	683	1115	891	274	314	216	240
B0684_RS02310	0.000309473	0.000702456	0.721195	0.19993	3.29716	0.21713	0.0426659	0.037278	0.0329638	0.037278	hypothetical protein	38	29	73	40	24	16	14	14
B0684_RS10150	0.000315339	0.000715172	0.279942	0.0777108	6.75438	0.0292123	0.00123264	0.00672577	0.0108453	0.0108453	3-oxoacyl-ACP reductase FabG	769	930	1584	1254	698	683	629	685
B0684_RS02340	0.000317452	0.000718908	0.807629	0.224303	3.08904	0.229769	0.0631439	-0.0125023	0.0374794	0.0374794	LysR family transcriptional regulator	26	27	47	50	9	13	19	12
B0684_RS05315	0.000317515	0.000718908	0.279506	0.0776283	6.32609	0.0290161	0.00160877	0.00620203	0.0104435	0.0104435	PAS domain S-box protein	519	605	1024	795	395	396	449	527
B0684_RS07750	0.000326718	0.000739129	0.507008	0.141104	7.91497	0.107577	0.00036562	0.0394553	0.0157203	0.0394553	F0F1 ATP synthase subunit B	1998	3341	6299	5530	2120	1749	2084	1755
B0684_RS00110	0.000328732	0.000743065	0.293205	0.0816378	7.19352	0.0285118	0.000838853	0.00376845	0.0124906	0.0124906	isoleucine--tRNA ligase	1178	1489	2436	1979	1068	913	1199	992
B0684_RS13185	0.000329725	0.00074469	0.648294	0.180546	5.50873	0.175962	0.00542815	0.0597652	0.0113301	0.0597652	oxidative damage protection protein	182	369	594	508	221	121	170	147
B0684_RS03575	0.000337533	0.000761692	-0.323904	0.0903587	5.37166	0.0344834	0.00466626	0.000593022	0.0116631	0.0116631	hypothetical protein	160	179	284	205	209	210	254	243
B0684_RS09005	0.000338962	0.000764283	-0.293024	0.0817693	5.97124	0.0279428	0.00269874	0.00128013	0.0106737	0.0106737	protein disulfide oxidoreductase	259	367	468	441	383	413	449	396
B0684_RS01490	0.000341032	0.000768312	0.37673	0.105174	5.6502	0.059513	0.00361569	0.0185076	0.0110699	0.0185076	ABC transporter ATP-binding protein	222	378	518	477	175	242	234	205
B0684_RS11150	0.000343903	0.000774138	-0.484516	0.135349	4.14878	0.0920281	0.0166338	0.0124804	0.0200046	0.0200046	hypothetical protein	34	71	73	50	72	70	72	76
B0684_RS05270	0.000350717	0.000788822	-0.308056	0.0861783	5.57671	0.0305706	0.00366049	0.000372303	0.0111929	0.0111929	sporulation protein	191	231	324	274	265	282	306	261
B0684_RS02890	0.000353291	0.000793956	-0.479679	0.134262	5.83007	0.0966427	0.0029668	0.0330856	0.0108394	0.0330856	ferredoxin	209	292	375	335	288	468	353	488
B0684_RS01230	0.00035461	0.00079626	0.290233	0.081258	7.18222	0.0291817	0.000767118	0.00519978	0.0124386	0.0124386	phosphopyruvate hydratase	1119	1493	2322	2071	1088	935	1143	959
B0684_RS10235	0.000355405	0.000797386	-0.294871	0.0825702	5.80986	0.028515	0.00277338	0.00151109	0.0108623	0.0108623	Glu/Leu/Phe/Val dehydrogenase	210	330	415	356	343	312	359	385
B0684_RS13305	0.000358908	0.000804581	-0.459521	0.128768	4.26638	0.083902	0.0144161	0.013083	0.0187464	0.0187464	Holliday junction resolvase RuvX	52	63	65	70	76	71	75	104
B0684_RS10125	0.000360601	0.000807711	0.346286	0.0970709	5.9818	0.0504145	0.00297112	0.0158744	0.0106607	0.0158744	endolytic transglycosylase MltG	289	481	772	686	307	286	293	317
B0684_RS00400	0.000362868	0.000812118	-0.73061	0.204899	7.62709	0.224484	0.000517967	0.083449	0.0144829	0.083449	PEP-CTERM/exosortase system-associated acyltransferase	1701	1824	1369	1455	2379	3066	2763	2529
B0684_RS10255	0.000363755	0.000813434	0.323136	0.0906394	8.0098	0.0334578	0.000323183	0.00390531	0.0161078	0.0161078	peptidase M23	2762	3982	5067	4221	2506	2081	2391	2296
B0684_RS12150	0.0003662	0.000818228	-0.286752	0.0804733	6.03028	0.0280217	0.00234944	0.00293366	0.0106025	0.0106025	HDOD domain-containing protein	307	374	497	441	391	394	454	503
B0684_RS02860	0.000371233	0.000828793	-0.584099	0.164085	3.71301	0.123751	0.0281677	0.00248483	0.0256802	0.0256802	hypothetical protein	26	34	41	34	47	35	52	68
B0684_RS07740	0.000372022	0.000829871	0.540941	0.151985	9.02491	0.123204	0.000120221	0.0460786	0.0194169	0.0460786	F0F1 ATP synthase subunit alpha	6786	9064	17602	19488	6406	5034	6231	5348
B0684_RS05860	0.000385132	0.000858412	0.33127	0.0933138	5.91359	0.0462814	0.0026429	0.014772	0.0107443	0.014772	hypothetical protein	407	458	614	475	318	226	332	268
B0684_RS06500	0.000387106	0.000862104	-0.279596	0.0787877	6.23453	0.0300709	0.00196902	0.00705581	0.010446	0.010446	hypothetical protein	365	471	622	541	478	593	532	521
B0684_RS01825	0.00038753	0.000862342	0.333203	0.0939015	5.22009	0.0430016	0.00553756	0.00762289	0.0120974	0.0120974	magnesium transporter	148	242	331	286	158	125	160	125
B0684_RS06350	0.000392448	0.000872571	-0.363365	0.102498	7.94882	0.055734	0.000342741	0.0206688	0.0158599	0.0206688	catalase/peroxidase HPI	2089	2754	3012	2694	2586	3521	3160	3078
B0684_RS07130	0.000399891	0.000887667	0.277677	0.0784365	6.34511	0.0260203	0.00186055	0.00279485	0.010444	0.010444	AI-2E family transporter	516	676	1034	762	491	395	473	437
B0684_RS13050	0.000399799	0.000887667	-0.741616	0.209483	3.78276	0.232369	0.0259525	0.0618138	0.024652	0.0618138	DNA-deoxyinosine glycosylase	27	33	43	31	48	32	85	81
B0684_RS03340	0.000401472	0.000890449	-0.42547	0.120219	4.63218	0.0764976	0.00898605	0.0199194	0.015439	0.0199194	YggS family pyridoxal phosphate-dependent enzyme	71	81	129	94	85	105	122	157
B0684_RS07860	0.000403396	0.000893986	-0.304832	0.0861631	6.13576	0.0392764	0.00217906	0.0126691	0.0104962	0.0126691	ferredoxin	254	440	668	496	447	508	527	465
B0684_RS10970	0.000412168	0.000911939	-0.406224	0.115007	6.57414	0.0698222	0.00135144	0.0251018	0.0105384	0.0251018	phosphoglucosamine mutase	579	593	786	648	606	807	862	935
B0684_RS11225	0.000411934	0.000911939	0.436856	0.123674	4.83842	0.0807469	0.00898677	0.0216037	0.0139694	0.0216037	TlpA family protein disulfide reductase	103	151	286	203	92	108	85	82
B0684_RS03470	0.000415654	0.000918903	0.567219	0.160688	4.07591	0.136189	0.0186979	0.0329434	0.0208377	0.0329434	glycosyltransferase family 1 protein	83	83	106	75	37	28	44	54
B0684_RS04645	0.000423776	0.000936098	-0.333795	0.0946985	7.25336	0.0472073	0.00070843	0.0172272	0.0127689	0.0172272	oxaloacetate decarboxylase subunit alpha	1065	1432	1560	1288	1441	1637	1500	1460
B0684_RS10320	0.000424704	0.000937384	-0.36573	0.103776	6.4373	0.0566785	0.00151104	0.0200277	0.0104572	0.0200277	YggT family protein	339	673	736	653	726	660	741	592
B0684_RS00605	0.000425502	0.000938384	0.635992	0.180488	8.6513	0.171412	0.00019746	0.0649542	0.0183986	0.0649542	nitrate ABC transporter substrate-binding protein	4642	10503	11388	10311	5066	2982	4596	2871
B0684_RS10155	0.000426289	0.000939356	0.394656	0.112015	6.14778	0.0660105	0.00253467	0.0225599	0.010487	0.0225599	(acyl-carrier-protein) S-malonyltransferase	354	622	947	756	345	386	307	352
B0684_RS08300	0.000431594	0.000950277	0.646178	0.183575	6.31625	0.17707	0.00214577	0.0652537	0.0104434	0.0652537	carboxysome peptide A	530	594	1008	1613	382	331	366	369
B0684_RS12660	0.000434609	0.00095614	0.303382	0.086234	5.65334	0.0318646	0.00380744	0.00268773	0.0110652	0.0110652	class I SAM-dependent methyltransferase	262	341	482	421	242	201	205	239
B0684_RS06670	0.000435561	0.000956685	-0.742781	0.211165	3.17165	0.195279	0.0535725	-0.00965547	0.0356086	0.0356086	hypothetical protein	12	16	23	22	28	43	31	24
B0684_RS07340	0.00043527	0.000956685	-0.275059	0.0781925	6.36992	0.0294055	0.00178259	0.0073046	0.0104455	0.0104455	DUF502 domain-containing protein	356	589	806	594	643	563	658	562
B0684_RS05425	0.000437014	0.000959101	-0.279224	0.0794004	6.99796	0.0277918	0.000966226	0.00546878	0.0116426	0.0116426	transglutaminase family protein	769	1050	1360	1120	1202	971	1336	1069
B0684_RS12725	0.000438448	0.000961471	0.278425	0.0791926	6.33195	0.0326577	0.0020993	0.0101612	0.0104436	0.0104436	adenosylmethionine decarboxylase	426	746	1044	787	484	383	472	434
B0684_RS09560	0.000439491	0.000962981	0.570236	0.162222	6.78345	0.138019	0.00135533	0.0512766	0.0109199	0.0512766	50S ribosomal protein L27	1097	861	1897	1592	782	447	685	539
B0684_RS11920	0.000442203	0.000968144	0.313503	0.0892274	7.85786	0.0365582	0.000441281	0.00944871	0.0154818	0.0154818	FtsH protease activity modulator HflK	2287	3219	4658	3664	2192	1525	2203	2158
B0684_RS08760	0.000442947	0.00096899	0.30297	0.0862407	5.72302	0.0273488	0.00390732	-0.00259745	0.0109676	0.0109676	50S ribosomal protein L11 methyltransferase	293	376	494	440	237	219	248	245
B0684_RS10245	0.000444801	0.000972263	-0.271801	0.0773927	6.47724	0.025097	0.00150796	0.00314659	0.0104713	0.0104713	ABC transporter ATP-binding protein	423	601	821	744	722	595	748	636
B0684_RS05825	0.000453677	0.000990869	0.278001	0.0792768	6.3259	0.03064	0.00212611	0.00785902	0.0104435	0.0104435	dCTP deaminase	502	660	900	854	501	417	460	386
B0684_RS00255	0.000456761	0.000996804	-0.572423	0.16332	6.75992	0.139345	0.00132667	0.0520204	0.010859	0.0520204	hypothetical protein	487	943	692	830	1197	839	1272	905
B0684_RS12590	0.000459109	0.00100112	0.2971	0.0847997	7.47022	0.0353234	0.000605794	0.0111821	0.0137762	0.0137762	methylenetetrahydrofolate reductase (NAD(P)H)	1527	2048	2844	2899	1350	1114	1399	1655
B0684_RS11565	0.000459515	0.0010012	0.40153	0.114614	4.68367	0.0609116	0.0112288	0.00609262	0.0150442	0.0150442	hypothetical protein	88	152	192	176	87	61	94	80
B0684_RS04380	0.000460563	0.00100268	-0.429992	0.12276	5.24352	0.0786609	0.00584384	0.0242962	0.0120224	0.0242962	AmmeMemoRadiSam system radical SAM enzyme	120	176	180	212	157	214	264	226
B0684_RS02095	0.000462157	0.00100535	0.325944	0.0930795	5.28879	0.0374805	0.00544073	0.00287333	0.0118869	0.0118869	DedA family protein	176	220	384	296	161	124	174	152
B0684_RS02645	0.000463113	0.00100662	0.368435	0.10523	4.88349	0.0482635	0.00845807	0.00260135	0.0136886	0.0136886	uroporphyrinogen III synthase	128	155	257	185	111	82	115	91
B0684_RS11945	0.000481879	0.00104657	-0.419187	0.120089	5.82111	0.0749275	0.00323964	0.0256032	0.0108495	0.0256032	ribonuclease III	252	225	409	360	316	342	368	499
B0684_RS05455	0.00048536	0.0010532	0.305971	0.0877032	6.1845	0.0399341	0.00213159	0.0132521	0.0104637	0.0132521	6,7-dimethyl-8-ribityllumazine synthase	356	614	912	767	368	309	412	425
B0684_RS12610	0.000485703	0.0010532	0.418349	0.119922	7.63677	0.0746579	0.000494667	0.0282677	0.0145258	0.0282677	type I glyceraldehyde-3-phosphate dehydrogenase	1876	2238	4018	3793	1361	1145	1740	1962
B0684_RS06610	0.000495377	0.00107332	-0.612371	0.175805	3.58113	0.160126	0.0282721	0.0335426	0.0277663	0.0335426	hypothetical protein	31	24	38	24	33	49	52	43
B0684_RS07150	0.000498628	0.0010795	-0.288036	0.0827335	7.30889	0.0315912	0.000660146	0.0085413	0.0130295	0.0130295	metalloprotease TldD	1071	1300	1970	1529	1253	1507	1799	1733
B0684_RS07405	0.000505056	0.00109255	0.608	0.17481	7.60795	0.158005	0.000522466	0.0605948	0.0143977	0.0605948	transcription termination factor Rho	1409	2874	4774	4310	1699	1219	1259	1244
B0684_RS03280	0.000513426	0.00110977	0.356228	0.102551	5.56353	0.0542854	0.00437815	0.0166554	0.0112176	0.0166554	hypothetical protein	246	250	507	451	212	160	207	213
B0684_RS06405	0.000518472	0.00111978	-0.289239	0.0833296	5.71158	0.0258416	0.00290501	-0.000642915	0.0109826	0.0109826	hypothetical protein	222	274	368	312	305	293	355	311
B0684_RS01310	0.000533565	0.00115147	0.52789	0.152423	3.8585	0.116124	0.0228752	0.0197137	0.0235906	0.0235906	hypothetical protein	51	43	98	98	30	27	35	39
B0684_RS06205	0.000534432	0.00115242	-0.47947	0.13846	5.0583	0.0985483	0.00631199	0.0320304	0.0127413	0.0320304	type II toxin-antitoxin system mRNA interferase toxin, RelE/StbE family	97.5941	154	178	129.682	154.698	233	192.26	152
B0684_RS06980	0.000541717	0.0011672	-0.275263	0.0795733	6.18462	0.0268764	0.00220016	0.00389915	0.0104637	0.0104637	tol-pal system protein YbgF	303	472	621	538	505	413	551	555
B0684_RS13175	0.000546879	0.00117739	0.382478	0.110649	6.25501	0.0627853	0.00206828	0.0224181	0.0104441	0.0224181	hypothetical protein	417	703	883	913	465	324	441	341
B0684_RS04830	0.00055255	0.00118789	-0.357469	0.103497	5.33575	0.0548726	0.00482561	0.0165978	0.0117569	0.0165978	UDP-N-acetylmuramate dehydrogenase	166	169	237	203	182	226	221	276
B0684_RS10455	0.00055263	0.00118789	-0.320942	0.0929228	5.20651	0.0311562	0.00512664	-0.00311238	0.0121427	0.0121427	tetratricopeptide repeat protein	122	152	232	201	198	183	205	187
B0684_RS01050	0.00055945	0.0012016	-0.415905	0.120533	5.55537	0.0743274	0.003498	0.0255584	0.0112333	0.0255584	PAS domain S-box protein	195	223	222	300	294	262	327	270
B0684_RS06545	0.000561082	0.00120416	0.32535	0.0943108	5.27982	0.0423057	0.00587623	0.00819628	0.0119128	0.0119128	glutamate--tRNA ligase	155	236	420	276	145	145	147	165
B0684_RS09200	0.000573212	0.00122922	-0.515251	0.149609	3.86412	0.107879	0.0212516	0.0161129	0.0235141	0.0235141	type II secretion system protein GspJ	34	37	63	33	56	59	47	60
B0684_RS08450	0.00059842	0.00128226	0.38678	0.112687	4.63691	0.0472753	0.0099949	-0.00470659	0.0154019	0.0154019	hypothetical protein	99	129	178	160	83	75	76	72
B0684_RS08455	0.000599559	0.00128369	0.276651	0.0806136	6.09425	0.0254351	0.00246381	0.00169859	0.0105333	0.0105333	invasion associated locus B family protein	386	524	723	687	350	317	403	329
B0684_RS04695	0.00060192	0.00128708	-0.274124	0.0799021	6.16383	0.0241411	0.00229284	0.000823748	0.0104759	0.0104759	excinuclease ABC subunit UvrC	324	437	570	546	511	436	543	484
B0684_RS13290	0.00060209	0.00128708	-0.425474	0.124021	6.23136	0.0780899	0.00217991	0.0285823	0.0104466	0.0285823	dihydroorotase	389	387	589	481	474	456	603	797
B0684_RS07270	0.000615157	0.00131398	0.388553	0.113451	5.18866	0.0652002	0.00589403	0.0198484	0.0122042	0.0198484	addiction module antidote protein, HigA family	142	255	366	252	147	125	157	108
B0684_RS13535	0.000628668	0.00134178	-0.292755	0.0856275	5.64452	0.0313436	0.00358549	0.00441358	0.0110786	0.0110786	4-(cytidine 5'-diphospho)-2-C-methyl-D-erythritol kinase	202	222	385	307	255	267	336	332
B0684_RS01315	0.00063257	0.00134905	0.40397	0.118215	4.58063	0.0512651	0.0120973	-0.00668547	0.0158523	0.0158523	adenosylcobinamide-GDP ribazoletransferase	93	120	195	138	74	68	79	66
B0684_RS02565	0.000639005	0.00136171	-0.654371	0.191645	7.05095	0.185305	0.000955019	0.0725007	0.0118592	0.0725007	uroporphyrinogen-III C-methyltransferase	582	1244	1412	702	1245	1079	1926	1687
B0684_RS05305	0.000650036	0.00138413	-0.267552	0.078465	6.87747	0.0259607	0.00111136	0.00531474	0.0112022	0.0112022	thiol peroxidase	674	822	1150	1220	945	903	1081	1090
B0684_RS01080	0.000654923	0.00139344	0.531751	0.15604	5.06901	0.122528	0.00663374	0.0420632	0.0126907	0.0420632	membrane protein	162	219	329	236	111	98	81	164
B0684_RS08210	0.000665794	0.00141546	-0.850286	0.249842	4.5721	0.313575	0.011096	0.113746	0.0159224	0.113746	glycerate kinase	93	69	67	54	111	151	119	158
B0684_RS08290	0.000666875	0.00141609	0.333528	0.0980144	8.89171	0.0430899	0.00013025	0.013061	0.0190834	0.0190834	carboxysome shell protein	6501	7445	13419	12593	5394	5001	6610	5356
B0684_RS08995	0.00066713	0.00141609	-0.304494	0.0894847	5.43443	0.0300686	0.00450828	-0.000333682	0.0115068	0.0115068	plasmid maintenance system killer protein	169	206	268	239	246	234	252	231
B0684_RS11615	0.000673124	0.0014277	0.382253	0.112417	4.70995	0.0620745	0.0104256	0.013289	0.0148498	0.0148498	OmpA family protein	98	128	180	214	86	62	94	92
B0684_RS05605	0.000689695	0.0014617	0.304933	0.0898542	5.64724	0.0404076	0.0036305	0.012517	0.0110745	0.012517	hypothetical protein	300	360	437	376	259	180	224	222
B0684_RS09770	0.000712349	0.00150854	0.400441	0.118306	7.29332	0.069809	0.000697525	0.0272952	0.0129564	0.0272952	carbohydrate kinase family protein	1270	1773	2723	2548	1433	834	1129	1034
B0684_RS05040	0.000729559	0.00154378	-0.488668	0.144652	4.82416	0.104098	0.00840935	0.0334392	0.0140613	0.0334392	hypothetical protein	61	112	137	142	103	171	162	147
B0684_RS11315	0.000734569	0.00155317	-0.590571	0.174915	4.84468	0.152099	0.00851428	0.0526759	0.0139295	0.0526759	hypothetical protein	107	98	101	111	127	193	149	153
B0684_RS01140	0.000746853	0.00157792	-0.287488	0.0852631	5.6664	0.0276195	0.00349391	0.00117901	0.0110457	0.0110457	membrane protein	185	235	391	344	300	281	317	307
B0684_RS08250	0.000752655	0.00158894	0.445153	0.132107	5.31998	0.0865356	0.00579259	0.0291118	0.0117995	0.0291118	cell division topological specificity factor MinE	191	282	383	307	180	140	178	105
B0684_RS05810	0.000759337	0.0016018	0.682573	0.202712	4.49221	0.20356	0.0132201	0.0689642	0.016602	0.0689642	methylthioribulose 1-phosphate dehydratase	58	133	284	168	52	51	59	67
B0684_RS06515	0.000762118	0.00160642	-0.401065	0.119145	5.32745	0.0702932	0.00466688	0.0237241	0.0117792	0.0237241	carbohydrate kinase	152	161	260	188	166	230	240	289
B0684_RS06110	0.000769594	0.00162092	-0.262486	0.0780394	6.86722	0.0249365	0.00101177	0.00511447	0.0111685	0.0111685	DUF4115 domain-containing protein	706	767	1246	1117	911	1005	1027	1016
B0684_RS11345	0.000781671	0.00164508	-0.378853	0.112781	4.87891	0.0628133	0.00769742	0.0177415	0.0137165	0.0177415	bifunctional (p)ppGpp synthetase/guanosine-3',5'-bis(diphosphate) 3'-pyrophosphohydrolase	72	125	153	150	114	163	141	160
B0684_RS00420	0.000788304	0.00165776	-0.603297	0.17972	6.93806	0.159361	0.00101867	0.0635799	0.0114138	0.0635799	hypothetical protein	865	960	946	644	1305	1253	1401	1095
B0684_RS11580	0.000827945	0.00173977	-0.282096	0.084377	5.78398	0.0288251	0.00334665	0.00375655	0.0108923	0.0108923	peptidase S16	239	300	399	331	297	332	338	390
B0684_RS08850	0.000830949	0.00174474	-0.2755	0.0824288	7.29245	0.0250916	0.000636721	0.00333677	0.0129523	0.0129523	sigma-54-dependent Fis family transcriptional regulator	1123	1305	1804	1523	1474	1314	1673	1659
B0684_RS04095	0.000835581	0.00175311	0.632811	0.189423	3.93565	0.175924	0.0252432	0.0465188	0.0225656	0.0465188	hypothetical protein	41	75	109	106	42	30	44	22
B0684_RS11005	0.000845525	0.0017726	0.427594	0.12812	7.99458	0.0803788	0.000359052	0.0324705	0.0160464	0.0324705	NADH-quinone oxidoreductase subunit NuoD	2350	3246	6024	5936	2460	1995	2327	1914
B0684_RS12950	0.00085627	0.00179374	0.377496	0.113228	6.18561	0.0626935	0.00227754	0.0233638	0.0104632	0.0233638	methyltransferase domain-containing protein	417	641	869	763	460	299	420	300
B0684_RS03050	0.000867122	0.00181508	-0.771887	0.231768	5.29863	0.262317	0.00592533	0.101508	0.0118588	0.101508	DUF2782 domain-containing protein	138	137	153	175	149	231	420	343
B0684_RS01015	0.00087603	0.00183059	-0.475642	0.142939	4.45525	0.0996644	0.0125997	0.0282635	0.0169301	0.0282635	CsbD family protein	64	67	89	81	78	132	93	97
B0684_RS01430	0.000876556	0.00183059	0.26531	0.0797346	6.15826	0.0224258	0.00223565	0.000464615	0.0104796	0.0104796	dihydroorotase	395	533	866	696	363	349	405	379
B0684_RS03630	0.000875539	0.00183059	0.290535	0.0873071	7.04674	0.0371845	0.000852102	0.014393	0.0118415	0.014393	50S ribosomal protein L19	995	1174	2008	1993	937	804	1049	820
B0684_RS02030	0.000886438	0.00184981	-0.658677	0.198141	5.0409	0.191261	0.00653042	0.071989	0.0128254	0.071989	HIT family protein	138	133	128	96	154	195	220	213
B0684_RS08200	0.000895367	0.00186701	0.540578	0.162752	3.91877	0.128901	0.024869	0.0281072	0.0227852	0.0281072	hypothetical protein	76	52	84	83	29	31	34	45
B0684_RS02150	0.000905992	0.00188771	-0.262496	0.0791079	6.29298	0.0233517	0.00207256	0.00220303	0.0104436	0.0104436	hypothetical protein	356	561	674	562	553	518	597	561
B0684_RS08120	0.000915521	0.00190611	0.262014	0.0790324	6.9482	0.0274512	0.00104103	0.00810153	0.0114512	0.0114512	YgiQ family radical SAM protein	810	1151	1966	1624	750	780	929	851
B0684_RS02720	0.000970317	0.00201865	0.401771	0.121786	5.65147	0.0715459	0.00451705	0.0251465	0.011068	0.0251465	serine/threonine-protein phosphatase	329	367	520	349	226	158	206	264
B0684_RS03265	0.000979823	0.00203686	0.27456	0.0832943	7.36145	0.0327814	0.000600462	0.0125168	0.0132754	0.0132754	BCCT family transporter	1427	1865	2684	2233	1059	996	1455	1536
B0684_RS06125	0.000985393	0.00204687	0.260225	0.0789839	6.94782	0.0197463	0.00102709	-0.000562203	0.0114498	0.0114498	outer membrane protein assembly factor BamB	950	1193	1734	1507	789	753	906	861
B0684_RS07775	0.000997531	0.00207051	-0.25775	0.0783143	6.3875	0.0193315	0.0018189	-0.00141054	0.0104474	0.0104474	ParA family protein	409	544	777	645	595	587	648	613
B0684_RS12060	0.00101536	0.0021059	-0.567036	0.172549	3.56794	0.131447	0.0315604	0.0146181	0.0279858	0.0279858	DUF1328 domain-containing protein	28	30	35	24	49	38	48	35
B0684_RS03895	0.00102084	0.00211566	0.265878	0.080944	7.1395	0.0231159	0.000859192	0.00254562	0.0122447	0.0122447	valine--tRNA ligase	1061	1440	2381	1773	996	919	1089	990
B0684_RS03305	0.00103159	0.00213467	-0.299084	0.091135	5.30673	0.0397247	0.00477512	0.0117533	0.0118361	0.0118361	DUF1007 domain-containing protein	158	184	230	202	201	193	194	264
B0684_RS05400	0.0010315	0.00213467	0.347845	0.105992	4.85341	0.0492802	0.00859437	0.00856718	0.0138744	0.0138744	glycolate oxidase iron-sulfur subunit	151	150	227	156	100	86	110	93
B0684_RS04955	0.00105473	0.0021809	0.405877	0.123913	4.73465	0.0733891	0.00904959	0.0216591	0.0146714	0.0216591	hypothetical protein	122	135	228	149	83	104	75	75
B0684_RS05165	0.00106789	0.00220643	-0.255647	0.0781315	6.87635	0.0259293	0.00101063	0.00745519	0.0111984	0.0111984	HPr(Ser) kinase/phosphatase	619	929	1294	1065	954	1089	980	960
B0684_RS12015	0.00107312	0.00221555	0.374036	0.114362	4.57714	0.0615386	0.0102767	0.014884	0.0158809	0.0158809	BolA family transcriptional regulator	72	130	161	185	77	61	75	78
B0684_RS11030	0.00108823	0.00224504	0.254679	0.0779629	6.36684	0.0219201	0.00171114	0.0022419	0.0104453	0.0104453	NADH-quinone oxidoreductase subunit NuoI	505	709	960	833	495	398	520	447
B0684_RS06435	0.00109222	0.00225156	0.517037	0.158327	4.28649	0.119352	0.0157298	0.0344052	0.0185414	0.0344052	DUF3634 domain-containing protein	71	109	137	109	58	53	34	61
B0684_RS04885	0.00112511	0.00231761	-0.356141	0.109339	5.61793	0.0567335	0.00358996	0.0203202	0.0111211	0.0203202	transcriptional regulator MraZ	198	243	285	306	255	238	325	393
B0684_RS10635	0.00115831	0.00238419	-0.254886	0.0784516	6.65791	0.0291128	0.00121114	0.0110982	0.0106466	0.0110982	3-methyl-2-oxobutanoate hydroxymethyltransferase	579	718	1069	745	659	829	829	899
B0684_RS08700	0.00116748	0.00240125	-0.523356	0.161196	6.33217	0.122802	0.00178066	0.0501875	0.0104436	0.0501875	MBL fold metallo-hydrolase	480	469	508	459	479	682	754	768
B0684_RS03685	0.00118471	0.00243483	-0.519437	0.160195	3.71787	0.0957604	0.0257175	-0.00393517	0.025607	0.025607	biopolymer transporter ExbD	25	35	39	42	42	54	56	41
B0684_RS03885	0.00127388	0.00261612	-0.250174	0.0776505	6.51491	0.0252116	0.00156797	0.00698314	0.0104912	0.0104912	NAD(P)/FAD-dependent oxidoreductase	463	595	935	732	587	724	690	776
B0684_RS10240	0.0012762	0.00261771	-0.296869	0.0921587	5.46508	0.0397402	0.00456095	0.0124255	0.0114323	0.0124255	leucyl aminopeptidase family protein	193	170	289	270	227	242	247	275
B0684_RS13265	0.00127658	0.00261771	0.328786	0.10207	10.0366	0.0457322	4.32335e-05	0.0172776	0.0207932	0.0207932	elongation factor G	19426	23907	45255	37574	17261	18153	19646	15267
B0684_RS02210	0.0012915	0.00264631	-0.406996	0.12648	5.0632	0.0747512	0.00643466	0.0255599	0.012718	0.0255599	tRNA adenosine(34) deaminase TadA	135	134	174	130	182	191	161	166
B0684_RS07450	0.00129517	0.00265182	-0.248873	0.0773608	6.74373	0.0252476	0.00114982	0.0076597	0.0108196	0.0108196	universal stress protein	605	809	1141	846	710	849	974	966
B0684_RS02725	0.00130035	0.00266043	-0.265234	0.0824757	5.8636	0.0278141	0.00280243	0.00619768	0.010802	0.010802	hypothetical protein	225	360	446	373	384	325	342	405
B0684_RS03665	0.00131189	0.00268051	-0.26285	0.0817991	7.24204	0.0277937	0.00066625	0.00872961	0.0127159	0.0127159	peptidylprolyl isomerase	1030	1042	1837	1712	1394	1343	1562	1465
B0684_RS08235	0.00131214	0.00268051	-0.583849	0.181697	4.35276	0.153989	0.0135996	0.052428	0.0178859	0.052428	DUF1295 domain-containing protein	66	58	74	58	62	101	110	111
B0684_RS09410	0.00134382	0.00274318	-0.46326	0.144477	3.99956	0.0856711	0.0199903	0.00842276	0.0217572	0.0217572	BON domain-containing protein	32	53	56	53	67	63	73	47
B0684_RS04340	0.00134867	0.00275101	-0.286955	0.089522	5.36513	0.032199	0.00434846	0.00576928	0.0116799	0.0116799	hypothetical protein	131	221	265	228	194	227	229	243
B0684_RS03130	0.00139165	0.00283654	0.314337	0.0983417	6.95208	0.0448099	0.000971429	0.0183708	0.0114657	0.0183708	DMSO reductase	883	1235	1930	1595	725	621	1108	848
B0684_RS11560	0.00139404	0.00283928	0.471746	0.147611	3.96938	0.0749152	0.0214433	-0.00822371	0.0221345	0.0221345	sulfite exporter TauE/SafE family protein	50	69	108	79	43	36	33	38
B0684_RS11875	0.00140888	0.00286737	0.376838	0.118027	6.68897	0.0644539	0.00133822	0.0265223	0.0107016	0.0265223	hypothetical protein	725	766	1558	1534	509	571	683	656
B0684_RS03615	0.00141299	0.00287358	0.361514	0.113257	7.20045	0.0593301	0.000727777	0.0249265	0.0125226	0.0249265	30S ribosomal protein S16	1074	1575	2485	2371	1219	888	1129	851
B0684_RS11300	0.00141763	0.00288086	-0.565809	0.177312	3.88594	0.145365	0.0225683	0.0403108	0.0232198	0.0403108	hypothetical protein	35	28	56	47	42	73	51	72
B0684_RS10025	0.00143768	0.00291942	-0.311815	0.0978404	6.00033	0.04419	0.00244559	0.0166999	0.0106381	0.0166999	DUF1751 domain-containing protein	256	420	432	457	411	426	512	366
B0684_RS04165	0.00145544	0.00295327	-0.778762	0.24463	2.79825	0.212465	0.0747025	-0.0289838	0.0449854	0.0449854	DUF4440 domain-containing protein	9	16	12	11	21	23	23	19
B0684_RS01880	0.00147508	0.00298866	-0.754703	0.237362	3.86175	0.25932	0.0247103	0.0879712	0.0235463	0.0879712	hypothetical protein	15	40	53	50	42	84	77	55
B0684_RS06130	0.00147477	0.00298866	0.251598	0.0791289	6.96802	0.0199586	0.00099682	0.00118758	0.0115259	0.0115259	ribosome biogenesis GTPase Der	957	1181	1774	1574	826	732	919	920
B0684_RS13100	0.00147649	0.00298928	-0.246249	0.0774546	6.42146	0.0200983	0.00154521	0.00169005	0.0104532	0.0104532	penicillin-binding protein 2	418	515	833	729	623	606	652	631
B0684_RS09790	0.00151645	0.0030679	-0.358842	0.113145	4.6106	0.0451129	0.00999387	-0.0002847	0.0156098	0.0156098	hypothetical protein	70	101	110	94	106	106	109	112
B0684_RS06750	0.00152697	0.00308688	0.393499	0.124151	6.57206	0.0706635	0.00169357	0.0291335	0.0105363	0.0291335	sulfur reduction protein DsrE	557	1029	1351	1110	654	386	602	519
B0684_RS11275	0.00153395	0.00309868	-0.845736	0.266947	3.7908	0.326524	0.0273876	0.115134	0.0245366	0.115134	large-conductance mechanosensitive channel protein MscL	38	31	28	30	44	96	57	56
B0684_RS03935	0.00155446	0.0031378	0.348928	0.110269	5.23696	0.0556304	0.00637967	0.017939	0.0120431	0.017939	dephospho-CoA kinase	191	270	349	208	144	132	133	162
B0684_RS10090	0.00157512	0.00317713	0.359922	0.113882	6.03357	0.0592453	0.00260349	0.0233348	0.0105986	0.0233348	S-methyl-5'-thioinosine phosphorylase	345	493	823	665	391	290	339	254
B0684_RS09205	0.00157986	0.00318434	-0.357215	0.113057	5.01284	0.0583698	0.00674528	0.0188186	0.0129657	0.0188186	type II secretion system protein GspI	88	160	164	160	188	159	141	163
B0684_RS08610	0.00158285	0.00318563	-0.338585	0.107179	4.75538	0.0490328	0.00844979	0.010542	0.014525	0.014525	lactoylglutathione lyase	82	109	124	123	98	138	129	135
B0684_RS09820	0.00158201	0.00318563	-0.256625	0.081231	7.19283	0.0294218	0.000709531	0.0116638	0.0124874	0.0124874	serine protease	1021	1331	1501	1376	1191	1192	1646	1487
B0684_RS04550	0.00158862	0.00319489	-0.418039	0.132375	4.23776	0.0612991	0.0160033	-0.00273989	0.0190431	0.0190431	MFS transporter	45	64	85	59	63	75	83	88
B0684_RS06560	0.00159195	0.00319921	1.15895	0.36706	2.23948	0.614732	0.191699	0.0777675	0.0644053	0.0777675	tRNA-Pro	28	9	34	12	7	3	4	4
B0684_RS13585	0.00161312	0.00323935	-0.31126	0.0987023	5.10494	0.0430683	0.00695499	0.010997	0.0125293	0.0125293	Holliday junction branch migration protein RuvA	99	158	218	172	148	146	184	228
B0684_RS11365	0.00161438	0.00323949	-0.489554	0.155251	5.02814	0.109795	0.00681133	0.0413947	0.0128885	0.0413947	addiction module antidote protein, HigA family	65	129	191	188	202	177	185	144
B0684_RS09500	0.00163178	0.003272	-0.442328	0.140414	5.29686	0.0897002	0.00524571	0.0341865	0.0118638	0.0341865	response regulator	158	201	219	140	210	193	273	230
B0684_RS01445	0.00164349	0.00329304	-0.602424	0.191363	3.75196	0.166466	0.0250229	0.0482163	0.0250998	0.0482163	DUF1992 domain-containing protein	38	29	36	35	35	57	59	60
B0684_RS00445	0.0016469	0.00329744	-0.31149	0.0989653	7.62543	0.0445117	0.000527785	0.0190605	0.0144755	0.0190605	response regulator	1117	1950	2954	2207	2175	1822	2095	2637
B0684_RS12445	0.00166983	0.00334088	0.310181	0.0986762	8.02277	0.0441813	0.00038309	0.0190909	0.01616	0.0190909	30S ribosomal protein S11	2348	3367	5799	5266	2442	2464	2381	2160
B0684_RS06730	0.00167712	0.003353	-0.3824	0.1217	9.44833	0.0671702	8.50153e-05	0.0295369	0.0202473	0.0295369	hypothetical protein	6106	12503	17315	13697	11170	14091	15566	15126
B0684_RS10750	0.00170839	0.00341302	-0.28656	0.0913562	8.07364	0.0253556	0.000329446	0.00187978	0.0163625	0.0163625	S41 family peptidase	2260	2988	3925	3384	3149	3050	3495	3728
B0684_RS12175	0.00171904	0.00343177	-0.699203	0.223037	4.05685	0.224959	0.0182632	0.081228	0.0210627	0.081228	TIGR02281 family clan AA aspartic protease	49	45	54	33	49	75	79	101
B0684_RS07730	0.00173226	0.00345561	0.489734	0.156331	9.04451	0.110422	0.000130442	0.0487485	0.0194632	0.0487485	F0F1 ATP synthase subunit beta	7238	8735	16130	20199	6731	5100	5871	6389
B0684_RS13540	0.00173882	0.00346617	-0.353995	0.113041	4.99327	0.0577092	0.00810508	0.0174516	0.0130671	0.0174516	MFS transporter	72	150	208	153	166	148	152	169
B0684_RS04680	0.00174188	0.00346971	-0.339613	0.108466	5.72455	0.0531219	0.00334904	0.0201809	0.0109656	0.0201809	SPO1 DNA polymerase	192	264	400	328	336	384	348	256
B0684_RS11705	0.00174878	0.00348091	0.246692	0.0788184	6.27466	0.0229682	0.00198088	0.00452974	0.0104438	0.0104438	hypothetical protein	411	632	926	810	446	382	455	415
B0684_RS03855	0.00180201	0.00358424	0.379282	0.121524	4.50982	0.0650932	0.0130873	0.014903	0.0164487	0.0164487	outer membrane lipoprotein carrier protein LolA	67	127	163	155	68	72	58	73
B0684_RS12450	0.00181044	0.00359836	0.313061	0.10035	8.07904	0.0452651	0.000334918	0.0198053	0.0163837	0.0198053	30S ribosomal protein S13	2419	3617	6141	5660	2657	2461	2559	2303
B0684_RS05385	0.00183214	0.00363884	0.339676	0.109004	4.88809	0.0533346	0.00816282	0.015601	0.0136608	0.015601	phosphatase PAP2 family protein	96	162	238	245	86	99	115	105
B0684_RS09340	0.0018434	0.00365852	0.303836	0.0975596	5.08013	0.0358939	0.00639657	0.00470748	0.0126392	0.0126392	hypothetical protein	151	195	279	222	139	124	132	105
B0684_RS05110	0.00187419	0.00371691	0.390843	0.125694	5.07812	0.0707293	0.0070506	0.0245474	0.0126484	0.0245474	LLM class flavin-dependent oxidoreductase	141	201	318	239	114	81	133	162
B0684_RS04045	0.00187816	0.00372207	0.609857	0.196168	3.31836	0.14798	0.0444244	0.00424416	0.0325394	0.0325394	hypothetical protein	32.1772	40.4135	51.1407	42.1372	24.1448	20.1073	14.0507	15.1235
B0684_RS09700	0.00188163	0.00372624	-0.405873	0.130577	4.61286	0.0762958	0.00931906	0.0247817	0.0155918	0.0247817	DUF938 domain-containing protein	80	96	112	78	108	120	97	121
B0684_RS02105	0.0019042	0.00376818	0.245719	0.079142	6.22413	0.0201135	0.00207871	0.00126112	0.0104482	0.0104482	5'/3'-nucleotidase SurE	404	604	882	738	412	364	421	417
B0684_RS05105	0.0019138	0.00378443	0.784904	0.252926	3.12933	0.285687	0.0603243	0.0676189	0.0365537	0.0676189	hypothetical protein	29	26	60	41	7	20	13	18
B0684_RS12420	0.00191852	0.00379099	0.38167	0.123018	4.4835	0.0549596	0.0135881	0.00197407	0.0166785	0.0166785	MFS transporter	74	120	171	128	52	61	78	75
B0684_RS10050	0.00192691	0.00380482	-0.508518	0.163971	7.21516	0.119974	0.000794994	0.0529779	0.0125907	0.0529779	cytochrome c	1147	1346	1238	970	1396	1680	1747	1535
B0684_RS11395	0.00199153	0.00392954	0.277532	0.0897727	7.92283	0.032294	0.000365437	0.0116363	0.0157528	0.0157528	Fe-S oxidoreductase	2663	3674	4573	3389	2425	2053	2169	2051
B0684_RS03270	0.00199868	0.00394079	0.348569	0.11279	5.45129	0.0565228	0.00436252	0.0210806	0.0114657	0.0210806	NAD(P)-dependent oxidoreductase	212	277	431	349	167	122	240	198
B0684_RS07865	0.00204371	0.00402355	-0.470031	0.152419	3.79446	0.0804991	0.0219788	-0.00170609	0.0244843	0.0244843	hypothetical protein	26	45	44	42	51	53	54	44
B0684_RS11835	0.0020451	0.00402355	-0.537373	0.174268	4.97066	0.134567	0.00753604	0.0532025	0.0131879	0.0532025	DUF455 domain-containing protein	133	94	151	115	135	153	176	229
B0684_RS12655	0.00204456	0.00402355	0.318377	0.103246	5.34971	0.0472349	0.00508279	0.0162366	0.01172	0.0162366	5-(carboxyamino)imidazole ribonucleotide synthase	221	246	377	270	152	126	167	214
B0684_RS12435	0.00207814	0.0040856	0.306083	0.0994154	9.13204	0.0355957	0.000106272	0.0101931	0.0196606	0.0196606	DNA-directed RNA polymerase subunit alpha	7526	10420	17189	15021	7537	6474	8191	6602
B0684_RS10860	0.00208788	0.00409883	0.271228	0.0881342	7.75307	0.0339187	0.000500458	0.0145499	0.0150348	0.0150348	rhodanese-like domain-containing protein	2073	3155	4093	2836	1886	1424	2002	2115
B0684_RS11175	0.00208693	0.00409883	0.258093	0.0838625	5.74398	0.0210228	0.00312499	-0.000802438	0.0109408	0.0109408	recombinase	282	379	538	414	232	248	263	248
B0684_RS02770	0.00209948	0.00411207	-0.26349	0.0856659	5.60343	0.0257165	0.0035318	0.00332843	0.0111455	0.0111455	DNA-binding response regulator	218	232	344	274	270	240	320	293
B0684_RS02950	0.00210287	0.00411207	0.577828	0.187893	4.72463	0.155917	0.0103656	0.060242	0.0147432	0.060242	hypothetical protein	93	126	250	259	83	49	104	78
B0684_RS03295	0.00210371	0.00411207	-0.392158	0.127523	5.55984	0.0718173	0.00432302	0.0282013	0.0112246	0.0282013	malate dehydrogenase	199	184	349	242	281	224	271	387
B0684_RS05565	0.00210214	0.00411207	0.27077	0.0880436	5.53007	0.029473	0.00421911	0.00572728	0.0112843	0.0112843	MotA/TolQ/ExbB proton channel family protein	205	286	491	360	218	174	220	186
B0684_RS05595	0.00209961	0.00411207	0.292041	0.094949	5.19741	0.0363528	0.0058569	0.00812535	0.0121737	0.0121737	3-deoxy-manno-octulosonate cytidylyltransferase	164	187	338	275	145	107	165	153
B0684_RS07920	0.00210092	0.00411207	-0.26297	0.0855025	5.67636	0.0265192	0.00359011	0.00429782	0.0110313	0.0110313	MBL fold metallo-hydrolase	203	252	351	356	286	246	348	332
B0684_RS09150	0.00218721	0.00426914	0.239495	0.0781756	6.31069	0.0229413	0.0017794	0.00586603	0.0104434	0.0104434	ferrochelatase	521	661	906	711	368	431	519	458
B0684_RS10405	0.00218712	0.00426914	-0.290191	0.0947233	5.2597	0.0276679	0.00597236	-0.00176355	0.0119726	0.0119726	membrane protein	117	173	250	225	197	176	222	210
B0684_RS00915	0.00219758	0.00428323	-0.239154	0.0781002	6.37534	0.0171936	0.00175326	-0.000758987	0.010446	0.010446	polyphosphate kinase 1	386	555	788	653	583	552	634	624
B0684_RS09705	0.0021967	0.00428323	-0.273922	0.0894507	5.41433	0.0307875	0.00444676	0.00646102	0.0115561	0.0115561	hypothetical protein	146	236	276	230	219	251	230	230
B0684_RS11505	0.00220281	0.00429035	-0.332028	0.108455	5.40166	0.0516622	0.00434299	0.019182	0.0115875	0.019182	hypothetical protein	163	181	289	217	187	270	222	277
B0684_RS03045	0.00222229	0.00432519	-0.36984	0.12091	6.12057	0.0641422	0.00229863	0.02694	0.0105089	0.02694	TIGR00730 family Rossman fold protein	274	402	596	466	387	382	678	595
B0684_RS07435	0.00222838	0.00433393	-0.311227	0.101776	5.11961	0.0454321	0.00605929	0.0146573	0.0124675	0.0146573	sulfur carrier protein ThiS	122	149	184	186	164	141	246	169
B0684_RS08410	0.00224076	0.0043549	-0.268236	0.0877647	7.31956	0.0337619	0.000696078	0.0147092	0.0130796	0.0147092	alpha/beta hydrolase	1206	1545	1732	1411	1392	1375	1799	1715
B0684_RS05430	0.00224901	0.00436781	0.267416	0.0875277	7.03617	0.0335651	0.000922227	0.0144	0.0117976	0.0144	serine hydroxymethyltransferase glyA	824	1290	2103	1914	866	845	1008	882
B0684_RS02130	0.0022614	0.00438873	0.512061	0.167693	4.06178	0.123123	0.0190251	0.0372166	0.0210042	0.0372166	tRNA (adenosine(37)-N6)-threonylcarbamoyltransferase complex dimerization subunit type 1 TsaB	59	67	101	116	37	25	52	54
B0684_RS10880	0.00229183	0.00444461	-0.533913	0.175079	4.91165	0.133994	0.00828222	0.0530232	0.0135208	0.0530232	hypothetical protein	56	108	162	176	174	186	140	144
B0684_RS09100	0.00229413	0.0044459	-0.266331	0.087343	5.52295	0.028115	0.00395836	0.00519851	0.0112992	0.0112992	two-component sensor histidine kinase	195	247	302	236	235	236	283	282
B0684_RS12200	0.00230883	0.00447121	0.312543	0.102563	4.9075	0.0344669	0.0074931	0.000157277	0.0135451	0.0135451	hypothetical protein	117	159	217	230	100	99	104	114
B0684_RS12050	0.00232752	0.00450418	0.653432	0.214598	6.21386	0.200939	0.00215292	0.089952	0.0104512	0.089952	DUF4212 domain-containing protein	816	922	850	539	389	288	356	280
B0684_RS08340	0.00237676	0.0045962	0.242557	0.079825	7.06022	0.0229258	0.00084578	0.00628977	0.0118983	0.0118983	CbbQ/NirQ/NorQ/GpvN family protein	925	1408	2096	1642	849	942	922	1021
B0684_RS04605	0.0023787	0.00459667	0.553237	0.182084	3.72718	0.144285	0.0304271	0.0358821	0.0254674	0.0358821	transcriptional repressor LexA	40	52	91	69	23	37	38	19
B0684_RS09370	0.00238698	0.0046094	-0.275377	0.0906646	5.36918	0.0348962	0.00477065	0.0106641	0.0116695	0.0116695	Na/Pi cotransporter family protein	166	219	258	194	239	209	210	232
B0684_RS13435	0.00243844	0.00470543	0.342679	0.113063	4.70547	0.0405839	0.0106838	-0.00247898	0.0148826	0.0148826	ubiquinone-binding protein	102	136	187	169	83	75	78	101
B0684_RS12055	0.00244152	0.00470802	-0.869011	0.286755	6.1573	0.356729	0.00231844	0.162139	0.0104802	0.162139	CBS domain-containing protein	448	293	428	232	743	822	742	414
B0684_RS05265	0.00245175	0.00472439	-0.236258	0.0779927	6.38383	0.0191535	0.00171879	0.00202104	0.0104469	0.0104469	deoxyguanosinetriphosphate triphosphohydrolase	401	575	781	637	601	548	705	564
B0684_RS02920	0.00246585	0.0047482	-0.258389	0.0853474	6.66373	0.0315629	0.00130654	0.0132618	0.0106562	0.0132618	dihydrolipoyllysine-residue succinyltransferase	541	744	1049	797	712	664	843	1053
B0684_RS07840	0.00249724	0.00480524	-0.250523	0.0828538	7.29504	0.0264056	0.000765005	0.00912098	0.0129645	0.0129645	M3 family peptidase	1026	1415	1897	1553	1248	1654	1616	1549
B0684_RS12935	0.00251003	0.00482643	0.317205	0.104961	5.33791	0.0476341	0.00501446	0.017019	0.0117512	0.017019	hypothetical protein	172	280	355	308	179	116	202	156
B0684_RS04280	0.00252055	0.00484324	-0.744297	0.246385	3.84879	0.262346	0.0267312	0.0946803	0.0237235	0.0946803	hypothetical protein	32	52	37	25	42	75	63	70
B0684_RS13485	0.00258603	0.00496555	0.236431	0.0784678	6.94679	0.0210347	0.000868439	0.00503892	0.011446	0.011446	dihydrolipoyllysine-residue acetyltransferase	902	1105	1876	1504	768	718	924	950
B0684_RS04985	0.0025918	0.0049731	-0.41523	0.13784	4.74117	0.0818329	0.00967076	0.0283288	0.014625	0.0283288	preprotein translocase subunit TatD	62	99	145	124	98	166	119	134
B0684_RS13275	0.00264162	0.00506512	1.67062	0.555646	3.96438	1.32669	0.0386267	0.578858	0.0221978	0.578858	tRNA-Trp	294	58	229	82	35	7	35	19
B0684_RS00515	0.00272542	0.00522212	-0.297044	0.0991098	4.95149	0.0343026	0.00635233	0.0042556	0.0132932	0.0132932	anion transporter	111	118	179	139	154	123	177	142
B0684_RS08040	0.00273315	0.00523324	-0.271392	0.0905769	5.38868	0.0344868	0.00478838	0.010895	0.01162	0.01162	DUF423 domain-containing protein	140	213	276	241	195	251	268	199
B0684_RS13030	0.00282219	0.00539992	-0.385096	0.128947	4.31398	0.0630403	0.0149889	0.00912498	0.0182658	0.0182658	ABC transporter	57	69	92	58	94	73	82	78
B0684_RS12665	0.00283403	0.00541876	-0.269455	0.090264	5.39255	0.0306336	0.00468494	0.00685223	0.0116102	0.0116102	membrane protein	143	194	300	243	189	241	223	260
B0684_RS10005	0.00289221	0.00552611	0.339672	0.114023	6.2013	0.0552527	0.0018806	0.024122	0.0104558	0.024122	hypothetical protein	388	541	902	924	420	375	383	330
B0684_RS04490	0.00293502	0.00560397	-0.249154	0.0837644	5.80958	0.0213243	0.00317033	0.00101542	0.0108626	0.0108626	ATP-dependent zinc protease	231	306	414	383	319	287	398	370
B0684_RS00415	0.00295674	0.00564148	-0.590934	0.19882	6.31579	0.167537	0.00200425	0.0770549	0.0104434	0.0770549	LysM peptidoglycan-binding domain-containing protein	537	478	446	375	634	696	683	673
B0684_RS03185	0.0029681	0.00565917	-0.345579	0.116316	4.70506	0.0573148	0.00879981	0.0182592	0.0148856	0.0182592	malonyl-(acyl-carrier protein) O-methyltransferase BioC	76	98	126	117	113	80	152	142
B0684_RS12065	0.00298887	0.00569478	-0.668452	0.225153	2.98297	0.161146	0.0613438	-0.0222824	0.040044	0.040044	hypothetical protein	14	14	22	12	22	21	25	31
B0684_RS10085	0.00300209	0.00571595	0.385027	0.129747	5.77207	0.0712147	0.00327664	0.0303919	0.0109065	0.0303919	hypoxanthine-guanine phosphoribosyltransferase	215	453	632	558	245	228	275	212
B0684_RS12690	0.00301124	0.00572936	-0.314347	0.105962	4.77742	0.0424882	0.00808324	0.00854843	0.0143728	0.0143728	hypothetical protein	95	93	150	118	122	97	139	149
B0684_RS02495	0.00305491	0.00580838	-0.630047	0.212699	6.46407	0.190972	0.0015034	0.0889779	0.0104659	0.0889779	DUF255 domain-containing protein	582	549	462	487	572	858	894	905
B0684_RS06635	0.00308509	0.00586167	-0.481911	0.162856	3.65262	0.10406	0.0264321	0.0175584	0.0266117	0.0266117	ABC transporter ATP-binding protein	28	32	49	27	46	49	35	47
B0684_RS01415	0.00309814	0.00588235	0.261321	0.0883488	5.49044	0.0296303	0.00423944	0.00756638	0.0113716	0.0113716	hypothetical protein	196	308	419	343	216	192	187	174
B0684_RS03810	0.00311033	0.00590138	0.27398	0.0926668	5.26516	0.0323456	0.0052181	0.00749669	0.0119562	0.0119562	hypothetical protein	182	230	318	271	155	139	133	186
B0684_RS05460	0.0031195	0.00591463	0.301322	0.101946	5.39442	0.043758	0.00500809	0.0157778	0.0116056	0.0157778	transcription antitermination factor NusB	195	231	437	325	178	192	171	145
B0684_RS05350	0.0031233	0.00591773	0.272	0.0920368	5.30928	0.0304365	0.00511257	0.00573545	0.011829	0.011829	thymidylate synthase	157	232	381	309	144	168	164	161
B0684_RS07675	0.00313126	0.00592867	0.365208	0.123609	4.38984	0.0540403	0.013026	0.00556213	0.0175322	0.0175322	ATP-dependent protease subunit HslV	62	104	138	145	62	48	68	65
B0684_RS12975	0.0031345	0.00593067	0.463289	0.156822	5.82641	0.103485	0.00340019	0.0457863	0.0108435	0.0457863	hypothetical protein	264	447	721	587	336	169	255	239
B0684_RS08800	0.0031381	0.00593335	0.391335	0.132482	4.23705	0.0661684	0.0160524	0.0100964	0.0190505	0.0190505	tRNA threonylcarbamoyladenosine biosynthesis protein RimN	72	75	139	98	62	50	53	41
B0684_RS03940	0.00314406	0.00594048	-0.2305	0.0780484	6.40101	0.0182641	0.00173381	0.00186426	0.0104493	0.0104493	cell division protein ZapD	414	602	798	625	605	568	605	667
B0684_RS03730	0.00316616	0.00597809	0.26556	0.0899858	5.46234	0.0291651	0.004756	0.00576268	0.0114389	0.0114389	hypothetical protein	198	266	461	322	182	154	193	221
B0684_RS12945	0.00323671	0.00610705	0.297667	0.101099	6.52201	0.0428377	0.00161033	0.0188317	0.0104958	0.0188317	GDP-mannose 4,6-dehydratase	497	870	1369	981	562	539	554	466
B0684_RS03055	0.00324932	0.00612658	-0.785546	0.26691	6.1091	0.298437	0.00233326	0.140149	0.0105192	0.140149	hypothetical protein	365	313	367	303	381	403	1037	822
B0684_RS08140	0.00327991	0.00617997	-0.392661	0.133549	4.30003	0.074627	0.0139739	0.0216966	0.018405	0.0216966	oxygen-independent coproporphyrinogen III oxidase	38	63	106	77	76	98	87	65
B0684_RS00905	0.00330281	0.00621881	0.227172	0.0773207	6.52243	0.0239418	0.00146093	0.00926874	0.0104961	0.0104961	exopolyphosphatase	682	844	1128	778	521	534	560	579
B0684_RS12265	0.00335801	0.00631837	0.349527	0.119174	4.5267	0.0522465	0.0121013	0.00812997	0.0163036	0.0163036	nodulation protein NodJ	71	115	168	158	82	65	65	68
B0684_RS00560	0.0033699	0.00633635	0.435088	0.148402	3.98129	0.0918402	0.021825	0.0222214	0.0219846	0.0222214	phosphate-binding protein	49	70	113	74	32	27	59	43
B0684_RS04305	0.00337612	0.00634366	-0.281063	0.0958854	5.17077	0.0259677	0.0061197	-0.00215625	0.0122683	0.0122683	thioredoxin TrxC	125	167	216	180	165	179	209	180
B0684_RS04400	0.00338152	0.00634941	0.244738	0.083507	5.74424	0.0197895	0.00300632	0.000115951	0.0109405	0.0109405	HDOD domain-containing protein	268	391	544	407	234	243	259	262
B0684_RS01905	0.00341583	0.0064094	-0.578446	0.197583	4.39231	0.162524	0.0133239	0.0647545	0.017509	0.0647545	hypothetical protein	81	58	74	56	79	109	103	100
B0684_RS05990	0.00341966	0.00641216	0.610433	0.208534	6.88444	0.181013	0.00125028	0.0857226	0.0112254	0.0857226	hypothetical protein	633	1511	2175	2226	539	845	638	614
B0684_RS12215	0.00342921	0.00642563	0.43754	0.149515	4.05084	0.0930201	0.0189348	0.0257749	0.0211342	0.0257749	hypothetical protein	78	62	95	83	35	45	36	51
B0684_RS07645	0.0034517	0.00646331	1.04676	0.357947	2.22072	0.521069	0.191056	0.0516196	0.0651955	0.0651955	hypothetical protein	11	10	24	29	7	2	9	3
B0684_RS12485	0.00347957	0.00651102	0.323453	0.110701	8.65283	0.0509002	0.000194362	0.0243152	0.0184033	0.0243152	50S ribosomal protein L6	4431	5884	10854	10894	4152	4358	4780	4333
B0684_RS02230	0.00350166	0.00654784	-0.248055	0.0849538	5.66758	0.0215201	0.00339031	0.00120607	0.011044	0.011044	polyamine ABC transporter ATP-binding protein	201	254	345	361	286	271	316	311
B0684_RS05580	0.00351088	0.00656056	0.323199	0.11072	5.668	0.0508604	0.00358223	0.0209357	0.0110434	0.0209357	hypothetical protein	274	294	541	459	211	174	222	298
B0684_RS11270	0.00354262	0.00661532	-0.377315	0.129384	4.77216	0.0693736	0.00833929	0.0251409	0.0144088	0.0251409	daunorubicin resistance protein DrrA family ABC transporter ATP-binding protein	96	96	123	119	95	146	151	130
B0684_RS12850	0.00359538	0.00670923	0.225925	0.0775938	6.64817	0.0173952	0.00141045	0.00186994	0.0106311	0.0106311	biotin synthase BioB	657	867	1387	1055	612	528	691	670
B0684_RS10725	0.0036032	0.00671922	0.466585	0.160286	6.34975	0.106243	0.00210458	0.0492784	0.0104442	0.0492784	protein-export chaperone SecB	418	831	1167	1008	546	287	443	403
B0684_RS08325	0.00367123	0.00684138	0.231687	0.0797517	6.85588	0.0262403	0.00109999	0.0116207	0.0111321	0.0116207	transcriptional coactivator/pterin dehydratase	807	1062	1705	1325	616	678	881	923
B0684_RS02155	0.00371066	0.00691013	-0.252362	0.0869683	5.574	0.022922	0.00392906	0.00158445	0.0111979	0.0111979	hypothetical protein	188	238	326	297	284	219	311	273
B0684_RS00890	0.00380204	0.00707544	-0.255698	0.0883502	5.50816	0.0320617	0.00369145	0.0119201	0.0113314	0.0119201	ergothioneine biosynthesis protein EgtC	139	244	348	280	223	273	262	256
B0684_RS09785	0.00387859	0.00721295	-0.25672	0.0888959	5.47652	0.0206422	0.00440041	-0.00228621	0.0114046	0.0114046	LPS export ABC transporter permease LptG	169	217	286	277	231	231	267	253
B0684_RS03435	0.00389365	0.00723243	0.535443	0.185489	7.39531	0.140896	0.000717874	0.0680947	0.0134323	0.0680947	hypothetical protein	1166	2505	3318	3176	894	932	1106	1738
B0684_RS10400	0.00389439	0.00723243	-0.282527	0.0978755	8.86957	0.0292957	0.000134523	0.00743667	0.0190247	0.0190247	methionine synthase	4374	6169	9082	8909	7054	7438	7827	7298
B0684_RS10425	0.00394982	0.00733037	-0.307085	0.106548	7.14407	0.0464045	0.000729516	0.0219753	0.0122652	0.0219753	dienelactone hydrolase family protein	1003	1265	1497	1099	1069	1300	1563	1456
B0684_RS02740	0.00396807	0.00735921	-0.570122	0.197912	4.32739	0.160015	0.0148282	0.0635098	0.0181332	0.0635098	hydrogenase expression/formation protein HypE	70	53	79	52	72	76	93	132
B0684_RS09765	0.00399298	0.00740035	-0.312131	0.108427	6.9073	0.0479898	0.00106423	0.0224486	0.0113037	0.0224486	hypothetical protein	864	940	1096	900	962	1073	1222	982
B0684_RS02635	0.00403583	0.00747468	0.374586	0.130275	4.26205	0.056005	0.0151523	0.00341533	0.0187909	0.0187909	MFS transporter	59	86	124	125	59	42	51	61
B0684_RS08425	0.00404158	0.00748023	-0.349856	0.121693	4.37068	0.0509109	0.0119047	0.00669172	0.0177138	0.0177138	oxidoreductase	68	67	84	74	86	79	84	90
B0684_RS02415	0.0040472	0.00748553	-0.255661	0.0889423	5.46793	0.0298106	0.00439611	0.00859536	0.0114254	0.0114254	MOSC domain-containing protein	167	226	272	274	202	214	308	261
B0684_RS03525	0.00406812	0.00751911	-0.278058	0.0967887	8.70784	0.0338577	0.00016714	0.0135615	0.018569	0.018569	class I SAM-dependent methyltransferase	4716	5787	6923	6105	5362	5400	7552	7113
B0684_RS13425	0.00411387	0.0075985	0.241634	0.0842137	5.74207	0.026042	0.00324066	0.00767936	0.0109433	0.0109433	SsrA-binding protein SmpB	266	363	538	440	299	219	237	248
B0684_RS00955	0.00416083	0.00768001	-0.284798	0.0993813	5.05494	0.0261749	0.00699596	-0.00349508	0.0127573	0.0127573	ArsC family reductase	120	130	199	163	156	151	181	165
B0684_RS08375	0.00421938	0.00778279	0.336171	0.11749	4.52828	0.0460774	0.0113177	0.00476885	0.0162901	0.0162901	hypothetical protein	78	119	167	137	83	65	61	74
B0684_RS03890	0.00425739	0.00784757	-0.320711	0.112198	4.6554	0.0485721	0.00991825	0.0124639	0.0152587	0.0152587	YdcF family protein	88	82	118	111	133	93	116	106
B0684_RS06105	0.00437224	0.00805381	-0.224139	0.0786459	6.95068	0.0151836	0.000909887	5.82482e-05	0.0114605	0.0114605	type IV pilus biogenesis/stability protein PilW	749	960	1405	1125	1080	936	1136	1076
B0684_RS10940	0.00439644	0.00809291	-0.272109	0.0955366	8.54546	0.0229627	0.00018947	0.00191918	0.018065	0.018065	carbamoyl-phosphate synthase large subunit carB	3596	4412	6971	5512	5368	5174	5587	5173
B0684_RS10285	0.00443373	0.00815602	-0.788442	0.277081	2.47533	0.255628	0.0982559	-0.00723672	0.0552917	0.0552917	hypothetical protein	8	6	9	11	11	18	24	12
B0684_RS05345	0.00443701	0.00815653	0.298643	0.10496	4.86893	0.0380971	0.00825556	0.00646186	0.0137778	0.0137778	dihydrofolate reductase	117	136	248	196	101	82	130	96
B0684_RS05190	0.00448564	0.00824036	-0.244719	0.0861133	5.55621	0.0290065	0.00359935	0.0102792	0.0112316	0.0112316	DUF4440 domain-containing protein	156	276	359	265	225	251	283	303
B0684_RS04865	0.00456766	0.00837462	-0.278221	0.0981021	6.28735	0.0386146	0.00184183	0.0174062	0.0104436	0.0174062	UDP-N-acetylmuramoyl-L-alanyl-D-glutamate--2,6-diaminopimelate ligase	473	458	667	496	520	477	594	657
B0684_RS09840	0.00456797	0.00837462	0.223744	0.0788935	6.24964	0.0185807	0.00200414	0.00298625	0.0104442	0.0104442	OsmC family peroxiredoxin	427	677	864	674	385	408	448	433
B0684_RS13665	0.00456235	0.00837462	0.352422	0.124249	8.06142	0.0619511	0.000393085	0.0304827	0.0163141	0.0304827	translation elongation factor Tu	2991.29	2907.01	5955.42	5921.08	2283.37	2625.78	2465.52	2245.5
B0684_RS09660	0.00457777	0.0083865	-0.404158	0.142543	3.98845	0.0674554	0.018742	0.00550813	0.0218952	0.0218952	hypothetical protein	31	54	60	54	49	71	62	57
B0684_RS12400	0.00458063	0.0083865	-0.307585	0.10849	4.7585	0.0341862	0.00903705	-0.000689189	0.0145032	0.0145032	rRNA maturation RNase YbeY	84	90	158	123	135	108	122	126
B0684_RS10385	0.00463362	0.00847781	0.28326	0.10004	7.86241	0.0400813	0.000403576	0.0196125	0.0155009	0.0196125	class I SAM-dependent methyltransferase	2279	2880	4532	4049	2375	1502	2478	1945
B0684_RS09540	0.0046925	0.00857975	0.325656	0.115178	4.84905	0.0530423	0.00875544	0.0177765	0.0139019	0.0177765	DUF4197 domain-containing protein	107	183	207	186	94	70	109	126
B0684_RS08370	0.00470327	0.00859366	-0.321081	0.113589	6.78552	0.0515739	0.00108153	0.0247236	0.0109254	0.0247236	malto-oligosyltrehalose synthase	707	933	917	799	837	968	930	1028
B0684_RS02025	0.00472925	0.00863534	-0.312864	0.110752	5.1272	0.0489942	0.00577463	0.0187572	0.0124364	0.0187572	hypothetical protein	113	189	174	172	168	198	179	167
B0684_RS13525	0.0047425	0.00865371	1.82997	0.648	2.55563	1.67663	0.159629	0.68018	0.0525108	0.68018	RtT sRNA	61	17	84	17	12	7	3	1
B0684_RS11245	0.00480355	0.00875922	-0.505674	0.179322	4.35274	0.128184	0.0141384	0.0501745	0.0178861	0.0501745	TetR/AcrR family transcriptional regulator	36	83	87	74	71	108	120	71
B0684_RS13165	0.0048258	0.0087939	-0.366501	0.130037	4.2484	0.0509903	0.0148871	-0.000172761	0.018932	0.018932	YdcF family protein	45	71	77	68	66	83	76	78
B0684_RS02040	0.00484598	0.00882476	-0.351835	0.124893	6.05966	0.0621079	0.00247992	0.0287165	0.0105692	0.0287165	PDZ domain-containing protein	353	387	464	392	343	455	580	498
B0684_RS03950	0.0048907	0.00890023	-0.216497	0.0769315	6.56218	0.0158539	0.00130981	0.00156283	0.0105271	0.0105271	bifunctional glutamate N-acetyltransferase/amino-acid acetyltransferase ArgJ	521	636	982	749	657	652	751	799
B0684_RS04900	0.00490444	0.00891926	-0.219386	0.0779833	6.45258	0.0161083	0.00170096	0.00104866	0.0104618	0.0104618	penicillin-binding protein activator	489	567	863	653	642	593	680	644
B0684_RS02965	0.00503612	0.00915259	-0.40946	0.14599	3.99404	0.0657862	0.0208005	6.4118e-05	0.0218257	0.0218257	HlyD family type I secretion periplasmic adaptor subunit	35	36	67	65	49	58	71	63
B0684_RS02960	0.00507059	0.00920662	-0.386546	0.137928	4.13852	0.05392	0.0179291	-0.00482844	0.0201193	0.0201193	type I secretion system permease/ATPase	40	54	77	62	69	53	90	66
B0684_RS12145	0.00507262	0.00920662	0.315254	0.112495	6.52367	0.0500903	0.00161372	0.0236965	0.0104969	0.0236965	flagellar motor stator protein MotA	465	835	1374	1135	559	443	553	555
B0684_RS02765	0.00508068	0.00921509	-0.369507	0.131879	4.72927	0.0688249	0.00926486	0.025519	0.0147099	0.025519	DUF3024 domain-containing protein	56	129	133	120	105	106	137	148
B0684_RS07155	0.00511035	0.00926272	0.234113	0.0836121	5.90721	0.0276443	0.00275238	0.0112296	0.010752	0.0112296	hypothetical protein	402	443	558	439	290	261	338	296
B0684_RS07705	0.00517069	0.00936584	0.389876	0.139431	4.10053	0.055713	0.0183303	-0.00399958	0.0205515	0.0205515	D-tyrosyl-tRNA(Tyr) deacylase	54	86	106	86	40	48	52	39
B0684_RS05320	0.0052338	0.00947385	0.221433	0.0793017	6.23303	0.0232203	0.00213128	0.00861493	0.0104462	0.0104462	PAS domain S-box protein	491	601	871	610	427	368	387	471
B0684_RS08190	0.00524801	0.00949323	-0.486473	0.174276	3.58568	0.0990945	0.0330529	0.00367184	0.0276911	0.0276911	hypothetical protein	18	24	45	46	34	35	50	48
B0684_RS07680	0.00526003	0.00950866	0.227678	0.0815856	5.91823	0.0224447	0.00257368	0.00633272	0.0107387	0.0107387	ATP-dependent protease ATPase subunit HslU	301	428	625	559	264	326	319	292
B0684_RS10625	0.00527818	0.00953511	0.251236	0.0900634	5.38861	0.0240477	0.00460268	0.00241316	0.0116201	0.0116201	2-amino-4-hydroxy-6-hydroxymethyldihydropteridine diphosphokinase	216	224	364	321	180	168	172	176
B0684_RS02750	0.00536753	0.00969009	-0.767252	0.275583	2.5473	0.224286	0.0990997	-0.0336578	0.0527921	0.0527921	HypC/HybG/HupF family hydrogenase formation chaperone	8	10	14	6	15	13	18	21
B0684_RS12045	0.00537658	0.00969997	0.58971	0.211854	7.43183	0.1763	0.000668506	0.0890961	0.0136004	0.0890961	cation acetate symporter	2894	2820	2788	1745	1089	1046	1332	1096
B0684_RS05310	0.00539763	0.00973149	-0.248748	0.0894041	7.88476	0.0246386	0.000391614	0.00772814	0.0155946	0.0155946	glycine dehydrogenase subunit 2	1706	2260	3496	3371	2547	2799	2846	2686
B0684_RS04130	0.00541247	0.00975178	-0.478059	0.171877	4.49545	0.11594	0.0124559	0.0466276	0.0165736	0.0466276	cytochrome c4	70	69	96	78	68	137	108	109
B0684_RS05170	0.00542543	0.00976866	-0.218358	0.0785283	6.302	0.0186366	0.00188992	0.00395944	0.0104435	0.0104435	RNase adapter RapZ	426	504	763	523	549	509	585	557
B0684_RS09960	0.0054331	0.00977599	0.229476	0.0825405	7.28213	0.0225899	0.000722061	0.00807967	0.0129038	0.0129038	3-phosphoglycerate dehydrogenase	1246	1447	2477	2376	1157	1049	1251	1237
B0684_RS09305	0.00552433	0.00993356	-0.337418	0.121603	4.44867	0.0400561	0.0125849	-0.00380297	0.0169895	0.0169895	UPF0016 domain-containing protein	62	83	92	84	84	82	99	100.517
B0684_RS13060	0.00564484	0.0101435	0.230882	0.0834193	5.81475	0.0248003	0.00306085	0.00810396	0.0108567	0.0108567	Co2+/Mg2+ efflux protein ApaG	289	368	533	528	256	285	247	292
B0684_RS06075	0.0056987	0.0102279	0.233608	0.0844988	5.81211	0.0278323	0.00308966	0.0111904	0.0108597	0.0111904	Fe-S protein assembly co-chaperone HscB	275	379	568	503	288	206	337	259
B0684_RS07255	0.0056993	0.0102279	-0.35786	0.129444	4.27007	0.0454001	0.0148029	-0.00452402	0.0187085	0.0187085	hypothetical protein	51	60	88	69	69	64	83	95
B0684_RS04530	0.00571806	0.0102548	-0.272654	0.0986617	5.05604	0.0269499	0.00671615	-5.46656e-05	0.0127521	0.0127521	molybdenum cofactor biosynthesis protein B	109	152	186	169	155	167	180	148
B0684_RS09965	0.00576118	0.0103253	0.245012	0.088738	6.57669	0.0306507	0.00147394	0.0142749	0.0105409	0.0142749	prephenate dehydratase	649	704	1150	1238	567	475	666	603
B0684_RS03850	0.00579031	0.0103707	0.407014	0.1475	4.66489	0.0846279	0.0104578	0.0330545	0.015186	0.0330545	hypothetical protein	132	120	182	147	86	52	81	101
B0684_RS01975	0.00582044	0.0104178	0.227284	0.0824169	5.89633	0.0174703	0.00282028	0.00034248	0.0107648	0.0107648	GDP-L-fucose synthase	312	431	633	484	293	292	309	278
B0684_RS06570	0.00592168	0.010592	1.52475	0.554033	4.44863	1.19045	0.0181725	0.595732	0.0169898	0.595732	tRNA-His	700	86	201	138	39	23	35	51
B0684_RS04595	0.00595391	0.0106426	1.02746	0.373581	2.61729	0.540872	0.117557	0.161568	0.0504772	0.161568	translesion DNA synthesis-associated protein ImuA	16	27	38	23	2	9	10	12
B0684_RS02140	0.00596715	0.0106593	0.404919	0.147266	3.9067	0.057599	0.0204305	-0.00788478	0.0229438	0.0229438	hypothetical protein	56	52	98	70	36	35	37	37
B0684_RS07875	0.00602053	0.0107476	-0.333624	0.121465	5.17296	0.0570937	0.0055424	0.0239653	0.0122603	0.0239653	hypothetical protein	114	185	181	193	153	224	203	179
B0684_RS01895	0.00606025	0.0108114	-0.334206	0.121773	4.41435	0.0573148	0.0123539	0.0172822	0.0173033	0.0173033	hypothetical protein	62.6264	81	105.692	65	70	96	97	91
B0684_RS03715	0.0061561	0.0109679	-0.553667	0.202116	7.25918	0.157615	0.000695584	0.0810064	0.0127962	0.0810064	hypothetical protein	1421	986	1057	1364	1484	1855	1709	1745
B0684_RS13350	0.00615222	0.0109679	0.305929	0.111671	7.19297	0.0481187	0.000751407	0.0241895	0.0124881	0.0241895	ferredoxin--NADP reductase	1016	1643	2124	2441	1113	789	1147	1120
B0684_RS00670	0.00622908	0.0110907	0.215279	0.0786989	6.92504	0.0198804	0.00102051	0.006725	0.0113665	0.0113665	succinate dehydrogenase flavoprotein subunit	1020	1211	1569	1275	883	753	879	792
B0684_RS05470	0.00634022	0.0112812	0.296383	0.108579	4.99392	0.0453085	0.00669059	0.0168884	0.0130637	0.0168884	phosphatidylglycerophosphatase A	103	167	281	263	115	112	120	111
B0684_RS08715	0.00647542	0.0115142	0.262966	0.0965833	6.04448	0.0357489	0.00251796	0.0161387	0.0105861	0.0161387	ATP-dependent DNA helicase Rep	355	449	795	632	397	329	327	290
B0684_RS05445	0.00655157	0.011642	0.224532	0.0825844	5.92003	0.0226689	0.00290381	0.00673839	0.0107366	0.0107366	riboflavin synthase	281	460	636	548	319	293	315	276
B0684_RS08965	0.00657762	0.0116807	0.220185	0.0810246	7.03401	0.0251061	0.000966591	0.0121634	0.0117887	0.0121634	hypothetical protein	1023	1418	1782	1493	1117	797	908	877
B0684_RS06010	0.00665775	0.0118152	0.288599	0.106357	6.53971	0.0431885	0.00147362	0.0211499	0.0105084	0.0211499	hypothetical protein	476	878	1267	1156	581	528	539	517
B0684_RS06160	0.00669497	0.0118735	-0.322458	0.118916	7.69488	0.05395	0.000435193	0.0278468	0.0147818	0.0278468	HDOD domain-containing protein	1585	2257	2193	2338	2400	2668	2273	2030
B0684_RS02045	0.00671543	0.0118953	-0.310515	0.114554	4.59414	0.0312801	0.0105031	-0.00614954	0.0157423	0.0157423	FkbM family methyltransferase	70	84	135	95	103	101	112	100
B0684_RS10595	0.00671603	0.0118953	-0.214044	0.0789652	6.95219	0.0177426	0.00100491	0.00442326	0.0114661	0.0114661	AcrB/AcrD/AcrF family protein	803	951	1285	1189	1027	1072	1128	981
B0684_RS01940	0.00676625	0.0119765	-0.280435	0.103553	4.95609	0.0372738	0.00817878	0.00909261	0.0132677	0.0132677	bifunctional 2-polyprenyl-6-hydroxyphenol methylase/3-demethylubiquinol 3-O-methyltransferase UbiG	75	150	186	164	142	144	155	148
B0684_RS07560	0.00693053	0.0122593	0.264566	0.0979813	5.10545	0.0275301	0.00667351	0.00211324	0.0125271	0.0125271	MFS transporter	139	200	282	238	122	143	139	118
B0684_RS03535	0.00697229	0.0123251	-0.251986	0.0933918	7.11722	0.0330941	0.000820522	0.0166235	0.0121453	0.0166235	hypothetical protein	1011	1153	1404	1279	1108	1026	1513	1479
B0684_RS10310	0.00697708	0.0123256	-0.233931	0.0867075	7.64333	0.0226168	0.000481508	0.00766349	0.0145549	0.0145549	phosphoenolpyruvate synthase	1533	2026	2636	2176	1781	2162	2203	2374
B0684_RS12250	0.00703211	0.0124147	-1.02519	0.380358	9.44867	0.548298	9.30715e-05	0.289252	0.0202478	0.289252	hypothetical protein	16527	8793	6285	5488	15289	20646	20266	20982
B0684_RS05855	0.00710067	0.0125276	-0.210359	0.0781397	6.83257	0.0229508	0.0011517	0.010874	0.0110599	0.0110599	class I SAM-dependent methyltransferase	700	954	1115	978	869	1031	911	918
B0684_RS08395	0.00719686	0.0126891	-0.324142	0.120607	5.04288	0.0549553	0.00611307	0.0229788	0.0128157	0.0229788	hypothetical protein	115	129	182	165	148	213	162	142
B0684_RS01555	0.00736048	0.0129692	-0.303	0.113056	4.67465	0.0449634	0.0104515	0.0114028	0.0151121	0.0151121	hypothetical protein	66	106	122	124	112	131	101	107
B0684_RS02110	0.00737139	0.0129799	0.232504	0.0867686	5.52919	0.0212943	0.00377149	0.00305252	0.0112861	0.0112861	DNA mismatch repair protein MutS	202	328	386	374	206	194	210	199
B0684_RS13125	0.00738678	0.0129986	-0.22419	0.0836879	6.19223	0.0263666	0.00205733	0.01195	0.0104599	0.01195	D-amino acid aminotransferase	367	427	646	539	387	460	553	603
B0684_RS02100	0.00740969	0.0130305	0.252742	0.0943824	5.50212	0.0335219	0.00417803	0.013638	0.0113448	0.013638	protein-L-isoaspartate(D-aspartate) O-methyltransferase	215	234	465	382	203	168	237	178
B0684_RS04975	0.00745406	0.0131001	-0.230523	0.0861496	7.58448	0.0185517	0.000550588	0.00337938	0.0142929	0.0142929	aminopeptidase N	1488	1886	2477	2039	1781	1903	2168	2151
B0684_RS03260	0.00747446	0.0131274	-0.365419	0.136609	4.77918	0.0701436	0.00871484	0.0286091	0.0143607	0.0286091	16S rRNA (guanine(966)-N(2))-methyltransferase RsmD	96	95	159	98	117	94	148	168
B0684_RS13210	0.00756931	0.0132854	-0.241328	0.0903614	5.3434	0.0226411	0.00459376	0.00240775	0.0117366	0.0117366	molybdopterin converting factor	165	189	267	211	197	222	217	216
B0684_RS03015	0.00758678	0.0133075	0.416345	0.155939	7.98292	0.0912129	0.000364035	0.0482698	0.0159991	0.0482698	cytochrome c biogenesis protein ResB	2362	3833	5673	4956	2104	1349	3067	2451
B0684_RS09425	0.00763145	0.0133772	-0.232685	0.0872146	5.50623	0.0273292	0.00387713	0.00995958	0.0113356	0.0113356	YqcI/YcgG family protein	155	254	305	286	267	245	279	212
B0684_RS10110	0.00771118	0.0135082	-0.208902	0.078403	6.34188	0.0205446	0.00185015	0.00757188	0.0104439	0.0104439	pilus biogenesis protein PilZ	376	530	709	725	592	568	610	511
B0684_RS11035	0.007773	0.0136078	0.206379	0.0775345	6.72342	0.0179724	0.00125026	0.00552007	0.0107729	0.0107729	NADH-quinone oxidoreductase subunit J	649	1003	1415	1176	734	578	752	659
B0684_RS04060	0.0078182	0.0136693	0.240799	0.090532	5.37608	0.0306172	0.00453762	0.0118545	0.0116519	0.0118545	S9 family peptidase	166	273	370	314	200	154	195	148
B0684_RS11375	0.00781347	0.0136693	-0.230273	0.086568	5.49359	0.0205903	0.00362378	0.00272299	0.0113643	0.0113643	GNAT family N-acetyltransferase	164	220	338	269	257	249	260	220
B0684_RS07480	0.00785357	0.0137223	-0.294262	0.110696	4.69696	0.0307684	0.00956175	-0.00252861	0.0149452	0.0149452	TatD family deoxyribonuclease	71	110	141	107	122	100	127	110
B0684_RS06910	0.00792344	0.0138355	-0.38195	0.143843	3.9898	0.0550539	0.0195035	-0.0039025	0.0218783	0.0218783	aminoacyl-tRNA hydrolase	37	44	73	48	59	44	69	66
B0684_RS08665	0.00795861	0.0138879	-0.254517	0.0959057	5.12974	0.0193897	0.0059697	-0.00494124	0.0124261	0.0124261	sulfite exporter TauE/SafE family protein	120	155	211	185	169	168	183	172
B0684_RS04635	0.0081004	0.0141263	-0.386395	0.145928	3.95928	0.0570579	0.0203272	-0.00352663	0.0222625	0.0222625	class I SAM-dependent methyltransferase	30	37	75	60	58	56	56	58
B0684_RS10000	0.00834957	0.0145515	0.351267	0.133177	5.56614	0.0656584	0.00391875	0.0315534	0.0112126	0.0315534	DUF1049 domain-containing protein	187	287	514	510	223	186	200	184
B0684_RS05835	0.00842674	0.0146766	0.505554	0.191899	4.47952	0.136153	0.011118	0.0625327	0.0167137	0.0625327	hypothetical protein	120	88	158	147	91	44	67	53
B0684_RS12330	0.00849035	0.0147779	-0.226911	0.0862148	5.67178	0.017714	0.00382812	-0.000324639	0.0110379	0.0110379	DNA polymerase III subunit chi	196	281	399	307	312	261	297	307
B0684_RS06965	0.00866017	0.0150638	-0.240645	0.0916678	5.60756	0.0309508	0.00334004	0.0134659	0.0111385	0.0134659	cell envelope integrity protein TolA	209	267	382	238	291	224	292	310
B0684_RS08185	0.00878432	0.01527	0.208657	0.0796299	6.99813	0.0151146	0.00103851	0.00208263	0.0116433	0.0116433	PAS domain S-box protein	894	1321	1779	1555	917	808	992	855
B0684_RS01170	0.00890393	0.0154663	0.259359	0.0991538	5.63203	0.0360731	0.00367314	0.0159898	0.0110982	0.0159898	gfo/Idh/MocA family oxidoreductase	201	312	603	403	224	210	232	219
B0684_RS09880	0.00890861	0.0154663	0.227328	0.0869145	7.65484	0.0247276	0.000502519	0.0111203	0.0146057	0.0146057	ribonuclease E/G	1652	2370	3568	3360	1940	1456	1731	1714
B0684_RS03825	0.00893949	0.01551	0.452824	0.173206	3.53549	0.108537	0.0314669	0.0268101	0.028534	0.028534	glycosyltransferase family 2 protein	31	35	73	62	35	19	20	26
B0684_RS05675	0.0089944	0.0155953	0.315575	0.120805	5.39099	0.0534716	0.00506293	0.0241247	0.0116142	0.0241247	Na+/H+ antiporter subunit E	174	225	433	383	198	134	195	157
B0684_RS11970	0.00903839	0.0156615	-0.22877	0.0876311	7.73044	0.0215922	0.000421623	0.00732413	0.0149368	0.0149368	DegQ family serine endoprotease	1708	2078	2893	2484	1935	2323	2388	2631
B0684_RS10905	0.00914784	0.0158411	0.266365	0.102193	6.61877	0.0381746	0.00131151	0.0195754	0.0105892	0.0195754	hypothetical protein	588	983	1229	1131	727	553	597	511
B0684_RS03145	0.00920369	0.0159277	0.25968	0.0997085	7.29667	0.0363099	0.000768242	0.0191153	0.0129721	0.0191153	hypothetical protein	1291	1491	2665	2329	987	988	1570	1224
B0684_RS02265	0.00936501	0.0161951	0.239584	0.0922032	7.17356	0.030974	0.000814327	0.0161885	0.012399	0.0161885	amidophosphoribosyltransferase	982	1463	2349	2078	1224	906	1107	971
B0684_RS02815	0.00937013	0.0161951	-0.453807	0.174659	5.35777	0.111136	0.00513441	0.0558772	0.0116989	0.0558772	cyclic nucleotide-binding domain-containing protein	168	188	225	171	179	197	252	374
B0684_RS03300	0.00941659	0.016265	-0.292826	0.112775	4.84278	0.0463019	0.00792272	0.0175138	0.0139416	0.0175138	5'-3' exonuclease	96	106	141	148	118	111	128	182
B0684_RS12860	0.00943242	0.016282	0.365343	0.140735	4.08484	0.0538598	0.0188791	-0.000534539	0.0207333	0.0207333	ComF family protein	50	70	107	101	43	47	38	50
B0684_RS10375	0.00947057	0.0163375	0.20744	0.0799513	6.11461	0.0187771	0.00227025	0.0052926	0.0105142	0.0105142	phosphoribosylamine--glycine ligase	393	473	789	647	408	336	398	336
B0684_RS10600	0.00950832	0.0163922	-0.275471	0.106228	4.96316	0.0410257	0.00755991	0.0150087	0.0132287	0.0150087	hypothetical protein	99.9405	109.535	211.776	153.835	128.773	142.329	199.978	130.341
B0684_RS04630	0.00952476	0.0164101	0.266848	0.102926	4.9464	0.0351309	0.0078658	0.00938437	0.0133216	0.0133216	ion transporter	100	172	257	224	115	96	131	104
B0684_RS11685	0.00958935	0.0165109	0.200367	0.077353	6.58814	0.0139348	0.00141417	0.00146074	0.0105528	0.0105528	branched-chain amino acid transaminase	607	806	1295	983	607	568	616	583
B0684_RS09440	0.00963175	0.0165734	-0.376043	0.145259	3.91892	0.066309	0.0194169	0.0108076	0.0227833	0.0227833	DUF2254 domain-containing protein	25	47	55	67	58	53	56	51
B0684_RS11100	0.00977203	0.0168042	0.251458	0.0973212	8.78252	0.0238679	0.000157541	0.00661135	0.0187853	0.0187853	polyribonucleotide nucleotidyltransferase	5583	6807	11880	9933	4987	5259	5513	5029
B0684_RS02900	0.00980506	0.0168503	0.374601	0.145046	6.70681	0.0761589	0.00140166	0.0406752	0.0107373	0.0406752	30S ribosomal protein S20	649	942	1612	1440	690	399	785	650
B0684_RS01925	0.00981201	0.0168516	-0.355148	0.137527	4.13734	0.065995	0.017695	0.0172557	0.0201325	0.0201325	hypothetical protein	40	71	74	52	60	63	91	59
B0684_RS12595	0.00985006	0.0169063	0.310035	0.12012	9.97887	0.0521983	4.92176e-05	0.0288082	0.0207714	0.0288082	adenosylhomocysteinase	19014	23346	33503	40605	18525	12386	17571	19214
B0684_RS06345	0.0100555	0.017248	-0.318245	0.123643	4.38079	0.0346627	0.0129573	-0.00627752	0.0176176	0.0176176	NnrS family protein	54	76	97	79	80	90	84	83
B0684_RS05285	0.0100789	0.0172772	-0.333558	0.129632	4.28011	0.036922	0.0150029	-0.00901402	0.018606	0.018606	ZIP family metal transporter	49	64	90	72	65	80	83	80
B0684_RS03215	0.0101184	0.0173242	-0.340123	0.132253	7.27897	0.0630368	0.000703073	0.0342787	0.012889	0.0342787	nitrogen fixation protein FixH	923	1109	1913	1712	1218	1211	2252	1745
B0684_RS12760	0.0101191	0.0173242	0.329684	0.128195	4.34444	0.0558068	0.0149016	0.0139757	0.0179665	0.0179665	hypothetical protein	69	86	167	101	74	46	64	54
B0684_RS04005	0.0101679	0.0173969	0.199756	0.077724	6.49563	0.0177996	0.00160188	0.00586359	0.0104802	0.0104802	thioredoxin-disulfide reductase	526	761	1203	892	492	571	551	553
B0684_RS10495	0.0105062	0.0179643	-0.282748	0.110504	6.2406	0.0437753	0.00189257	0.0225298	0.0104451	0.0225298	hypothetical protein	431	456	573	523	405	543	617	597
B0684_RS11025	0.0105455	0.0180202	0.199211	0.0778957	6.67413	0.0217405	0.00129705	0.0108384	0.0106742	0.0108384	NADH-quinone oxidoreductase subunit NuoH	607	861	1367	1227	669	524	778	642
B0684_RS07005	0.010842	0.0185153	0.694754	0.272693	3.03614	0.265387	0.0651894	0.083534	0.0387349	0.083534	tRNA-Leu	14	24	57	55	15	9	10	20
B0684_RS12320	0.010956	0.0186982	-0.270257	0.106229	5.08097	0.0402133	0.00691011	0.0156591	0.0126353	0.0156591	hypothetical protein	107	140	216.922	178	153	117	212.879	199
B0684_RS02120	0.0110416	0.0188324	0.244533	0.0962206	6.08501	0.0329563	0.00244974	0.0160671	0.0105425	0.0160671	PAS sensor domain-containing protein	319	535	745	714	321	283	430	387
B0684_RS10170	0.0110825	0.0188903	-0.527138	0.207527	7.88868	0.153223	0.000396921	0.0857383	0.0156109	0.0857383	ATP-dependent Clp protease adapter ClpS	1515	2555	2895	2360	2860	5151	2457	2669
B0684_RS00580	0.0111676	0.0190234	-1.66561	0.65642	1.22826	1.5313	0.15825	0.703524	0.125036	0.703524	tRNA-Ala	0	0	7	4	4	8	10	6
B0684_RS03770	0.0112454	0.019144	0.240588	0.0949074	5.95089	0.0319792	0.00288292	0.0151319	0.0106988	0.0151319	molecular chaperone DnaJ	412	421	607	500	273	247	393	336
B0684_RS04370	0.0114517	0.019483	-0.667464	0.263965	2.63569	0.15156	0.0894684	-0.0611504	0.049887	0.049887	AmmeMemoRadiSam system protein A	10	9	15	9	16	15	18	20
B0684_RS09905	0.0116924	0.01988	0.248462	0.0985455	6.51839	0.0342859	0.00146418	0.0179582	0.0104934	0.0179582	transcription-repair coupling factor	520	685	1264	1152	586	505	576	499
B0684_RS08195	0.0117267	0.0199259	0.874664	0.347053	2.11124	0.28656	0.170877	-0.0915687	0.0700146	0.0700146	transporter	7	15	27	12	5	3	6	4
B0684_RS12260	0.0117722	0.0199907	0.272679	0.108253	5.66302	0.0413334	0.00351096	0.0199266	0.0110507	0.0199266	bifunctional 23S rRNA (guanine(2069)-N(7))-methyltransferase RlmK/23S rRNA (guanine(2445)-N(2))-methyltransferase RlmL	326	263	518	399	198	226	256	230
B0684_RS12205	0.0118865	0.0201721	0.215482	0.085662	5.63137	0.0166964	0.00357666	0.000424873	0.0110993	0.0110993	copper chaperone PCu(A)C	224	345	447	403	216	197	257	238
B0684_RS05155	0.0120145	0.0203767	0.206977	0.0824047	7.27639	0.0179488	0.000704189	0.0059562	0.0128769	0.0128769	ribosome-associated translation inhibitor RaiA	1225	1815	2387	1868	1255	1165	1137	1155
B0684_RS06985	0.012035	0.0203987	-0.308637	0.122908	5.42818	0.0531129	0.00448903	0.0257238	0.0115221	0.0257238	7-carboxy-7-deazaguanine synthase QueE	197	162	290	233	237	195	233	306
B0684_RS00430	0.0122099	0.0206822	0.49387	0.197074	3.42033	0.136268	0.0409523	0.0367238	0.0305829	0.0367238	hypothetical protein	37.7066	48.7297	32.5626	55.8098	17.8437	18.959	22.4414	26.2294
B0684_RS08065	0.0122996	0.0208212	0.552162	0.220562	3.68575	0.170505	0.0286848	0.0686106	0.0260959	0.0686106	hypothetical protein	44	42	84	71	41	24	33	16
B0684_RS05275	0.0123491	0.0208919	-0.283104	0.11315	4.62337	0.0359039	0.0100977	0.00507435	0.0155084	0.0155084	nicotinate-nucleotide diphosphorylase (carboxylating)	74	95	125	102	96	112	93	124
B0684_RS11735	0.0123991	0.0209636	-0.228755	0.091481	5.31519	0.0200122	0.00492489	0.000979718	0.0118127	0.0118127	hypothetical protein	132	194	272	231	223	197	215	189
B0684_RS09530	0.0124482	0.0210335	-0.203151	0.0812871	7.18738	0.0173416	0.000752871	0.0057222	0.0124623	0.0124623	glutamine-hydrolyzing GMP synthase	918	1191	1767	1582	1390	1272	1478	1169
B0684_RS01855	0.0125964	0.0212705	0.221366	0.0887243	5.46949	0.0170206	0.00432241	-0.000799247	0.0114216	0.0114216	phospholipase D family protein	215	258	431	308	180	176	204	208
B0684_RS03065	0.0126463	0.0213417	0.491015	0.196912	6.53743	0.135355	0.00169049	0.075858	0.0105067	0.075858	PAS domain-containing sensor histidine kinase	456	1184	1492	1129	590	354	658	411
B0684_RS11460	0.0126909	0.0214036	1.06136	0.425851	1.68051	0.43748	0.269815	-0.134916	0.092883	0.092883	5S ribosomal RNA	7	9	12	11	1	2	5	3
B0684_RS08015	0.0127772	0.0215357	-0.43726	0.175612	3.5829	0.0741134	0.0339422	-0.0112087	0.0277371	0.0277371	fluoride efflux transporter CrcB	22	31	41	35	32	33	44	55
B0684_RS08470	0.0128629	0.0216667	0.396275	0.159304	3.81682	0.0883714	0.0243067	0.0264486	0.0241678	0.0264486	short-chain dehydrogenase	49	51	77	71	47	28	25	37
B0684_RS02735	0.0129664	0.0218276	-0.497152	0.200086	3.8061	0.139248	0.0223928	0.0576762	0.0243189	0.0576762	hypothetical protein	31	31	62	36	30	65	65	56
B0684_RS05375	0.0131118	0.0220587	-0.352735	0.142191	4.09909	0.0501076	0.0198684	-0.00288361	0.020568	0.020568	1-acyl-sn-glycerol-3-phosphate acyltransferase	39	50	71	68	51	68	64	78
B0684_RS08935	0.0132172	0.0222222	-0.372915	0.150498	3.8861	0.0504861	0.0220819	-0.00953652	0.0232176	0.0232176	hypothetical protein	29	42	57	55	54	44	67	48
B0684_RS02325	0.0132824	0.022318	-0.193376	0.0780967	6.32046	0.0159722	0.00175472	0.00441483	0.0104435	0.0104435	3-isopropylmalate dehydrogenase	375	484	736	726	507	533	595	580
B0684_RS02075	0.013916	0.0233682	0.207467	0.0843558	6.80319	0.0244966	0.00109418	0.0131376	0.0109741	0.0131376	alanine transaminase	665	1021	1663	1323	799	680	820	648
B0684_RS05985	0.0141188	0.0236941	0.914633	0.372677	2.04852	0.368961	0.204834	-0.0532308	0.072942	0.072942	tRNA-Ala	7	12	17	20	5	2	8	3
B0684_RS07895	0.0144371	0.0242134	-0.276654	0.113095	4.68299	0.0437945	0.00942237	0.0161588	0.0150493	0.0161588	hypothetical protein	67	120	113	127	107	98	144	103
B0684_RS09730	0.0147784	0.0247704	0.226032	0.0927211	5.26821	0.0233065	0.00524733	0.00491334	0.0119471	0.0119471	hypothetical protein	155	202	329	322	148	153	159	165
B0684_RS11845	0.0148838	0.0249318	-0.320266	0.131516	5.76469	0.0589567	0.0030204	0.0315723	0.0109154	0.0315723	heavy metal translocating P-type ATPase	276	283	366	284	256	311	382	427
B0684_RS12335	0.0149187	0.0249747	-0.319291	0.131161	4.17924	0.0493287	0.0147378	0.00883009	0.0196686	0.0196686	septum formation inhibitor Maf	38	49	101	74	57	63	75	83
B0684_RS07535	0.0150383	0.0251596	-0.196011	0.0806145	5.99993	0.0128117	0.00235879	-0.000218561	0.0106386	0.0106386	cysteine hydrolase	271	380	534	486	377	390	432	409
B0684_RS05505	0.0151007	0.0252484	-0.532309	0.219061	3.02691	0.148745	0.057017	0.0220676	0.0389588	0.0389588	hypothetical protein	14	9	25	26	26	24	26	20
B0684_RS01750	0.0151324	0.0252858	0.190491	0.0784175	6.87162	0.0160422	0.00111571	0.00550456	0.0111829	0.0111829	phosphoribosylformylglycinamidine synthase	853	963	1706	1355	702	725	880	877
B0684_RS07445	0.015439	0.0257823	-0.204926	0.0846131	5.65769	0.0148781	0.00326015	9.94477e-05	0.0110586	0.0110586	tRNA (guanosine(46)-N7)-methyltransferase TrmB	216	243	403	315	276	267	293	311
B0684_RS09325	0.0154585	0.025799	-0.260824	0.107714	5.22877	0.0393265	0.00535424	0.0178503	0.0120692	0.0178503	outer membrane lipoprotein carrier protein LolA	108	177	248	225	162	228	185	197
B0684_RS04750	0.0155049	0.0258447	-0.448038	0.185112	3.28971	0.103232	0.0354182	0.0181063	0.0331144	0.0331144	hypothetical protein	22	22.3268	28	21	21	33.3468	40	28.3989
B0684_RS11860	0.0155009	0.0258447	0.204352	0.0844269	5.71874	0.0235569	0.00328262	0.0102806	0.0109732	0.0109732	alanine racemase	237	299	553	493	239	216	271	270
B0684_RS10275	0.0156022	0.0259909	-0.265413	0.109761	5.38394	0.0407798	0.00488276	0.0192123	0.0116319	0.0192123	tRNA-Leu	118	225.869	273.903	269.773	255.867	212.676	233	199.604
B0684_RS04690	0.0156127	0.0259924	-0.281646	0.116486	4.5276	0.0387232	0.0108422	0.00789349	0.0162958	0.0162958	DUF2281 domain-containing protein	82	77	103	94	99	81	99	106
B0684_RS04685	0.0157187	0.0261529	-0.345912	0.143212	5.34432	0.0693465	0.00493047	0.0360888	0.0117341	0.0360888	growth inhibitor	113	227	216	258	277	189	246	197
B0684_RS02925	0.0157392	0.0261711	0.188697	0.0781385	6.34943	0.0206401	0.00175974	0.0104515	0.0104442	0.0104515	ubiquinone biosynthesis regulatory protein kinase UbiB	494	624	977	777	411	373	577	551
B0684_RS06590	0.0158579	0.0263522	-0.562595	0.233232	2.84219	0.160549	0.065042	0.0167604	0.0437521	0.0437521	hypothetical protein	11	13	18	14	12	22	34	18
B0684_RS01495	0.0158883	0.0263866	-0.26248	0.108846	5.67741	0.0399946	0.0037584	0.0199367	0.0110298	0.0199367	arylesterase	188	281	362	336	247	376	307	286
B0684_RS06905	0.0161582	0.0268185	-0.249175	0.103593	4.89465	0.0264811	0.00784176	0.00235679	0.0136214	0.0136214	hypothetical protein	85	129	155	168	142	123	154	128
B0684_RS09245	0.0166064	0.0275456	-0.28525	0.119087	4.54353	0.0475593	0.0107821	0.0175813	0.0161606	0.0175813	2OG-Fe(II) oxygenase	53	93	130	101	117	99	100	78
B0684_RS02855	0.0166698	0.0276338	-0.267017	0.11154	4.68972	0.0337272	0.00988334	0.00569908	0.014999	0.014999	hypothetical protein	73	119	121	115	122	90	122	117
B0684_RS01575	0.0166964	0.0276611	-0.217115	0.0907168	5.42151	0.0252144	0.00492067	0.00878314	0.0115384	0.0115384	flagellar hook-length control protein FliK	153	233	244	290	225	199	256	233
B0684_RS03325	0.016747	0.027728	0.20491	0.0856571	5.64945	0.0217903	0.0036032	0.00782279	0.0110711	0.0110711	globin	225	309	479	440	222	190	242	280
B0684_RS01830	0.0168618	0.027901	0.311592	0.130389	4.29199	0.0459869	0.0155169	0.00577119	0.0184858	0.0184858	23S rRNA (cytidine(2498)-2'-O)-methyltransferase RlmM	74	94	106	106	43	60	66	58
B0684_RS05290	0.0169667	0.0280568	-0.232155	0.0972405	6.77348	0.0316086	0.00112172	0.0177897	0.0108936	0.0177897	glycine cleavage system protein T	513	709	1302	1162	789	890	936	940
B0684_RS06330	0.0169766	0.0280568	-0.707755	0.296477	5.04311	0.293803	0.00657136	0.169226	0.0128146	0.169226	PEP-CTERM domain protein	120	176	78	125	140	258	219	198
B0684_RS04860	0.0170023	0.0280823	-0.271459	0.11374	6.12226	0.0432317	0.00238594	0.0234877	0.0105074	0.0234877	UDP-N-acetylmuramoyl-tripeptide--D-alanyl-D-alanine ligase	363	422	559	438	377	387	546	619
B0684_RS13415	0.0170656	0.0281696	-0.206741	0.0866734	5.57731	0.0151172	0.00383275	-0.000443294	0.0111918	0.0111918	DNA polymerase III subunit epsilon	208	234	348	284	246	237	296	283
B0684_RS02430	0.0171077	0.028222	0.199324	0.0835955	7.37833	0.0186022	0.000622644	0.00783656	0.0133538	0.0133538	glycoside hydrolase	1460	2127	2466	1917	1324	1173	1441	1310
B0684_RS07015	0.017168	0.0283042	0.222213	0.0932457	7.3901	0.0290135	0.000626054	0.0167635	0.0134082	0.0167635	ATP-dependent Clp endopeptidase, proteolytic subunit ClpP	1758	1652	2419	2293	1182	1413	1300	1352
B0684_RS00935	0.0174468	0.0287464	-0.282088	0.118666	4.52404	0.0286183	0.0118371	-0.00497366	0.0163263	0.0163263	biotin-(acetyl-CoA-carboxylase) ligase	64	77	121	101	81	88	104	112
B0684_RS06000	0.0174754	0.0287761	0.211235	0.0888828	7.83438	0.0148667	0.000417677	0.00205346	0.0153826	0.0153826	hypothetical protein	2304	2956	4164	3287	2137	1954	2116	2009
B0684_RS12855	0.0174946	0.0287903	-0.268095	0.112828	5.80311	0.0423586	0.00330064	0.0221595	0.01087	0.0221595	hypothetical protein	185	307	445	416	350	253	366	421
B0684_RS05700	0.017537	0.0288427	0.305141	0.128467	4.30917	0.0361628	0.0146938	-0.0035409	0.0183136	0.0183136	MBL fold metallo-hydrolase	73	95	131	91	64	51	62	53
B0684_RS12700	0.0176809	0.0290617	0.335278	0.141334	4.25984	0.0663611	0.0164984	0.0234524	0.0188136	0.0234524	Bcr/CflA family drug resistance efflux transporter	60	91	136	97	65	34	68	55
B0684_RS04285	0.0177836	0.0292128	-0.241441	0.10187	4.96236	0.033602	0.00752184	0.0122492	0.0132331	0.0132331	pentapeptide repeat-containing protein	113	132	169	151	112	145	153	179
B0684_RS04085	0.0179133	0.0294081	-0.391115	0.165208	3.67578	0.0653251	0.0283378	-0.00311567	0.0262499	0.0262499	hypothetical protein	25	34	45	41	34	43	61	38
B0684_RS03205	0.0179607	0.0294681	-0.325174	0.137411	8.20573	0.0625798	0.000269676	0.0374941	0.0168721	0.0374941	cytochrome-c oxidase, cbb3-type subunit III	2122	3110	5057	4220	3168	3014	5943	4041
B0684_RS08420	0.0180656	0.0296044	-0.521258	0.220473	4.33666	0.16096	0.0133619	0.0838548	0.0180423	0.0838548	NADH dehydrogenase subunit M	52	100	78	43	96	70	96	98
B0684_RS13555	0.018061	0.0296044	-0.210984	0.0892351	5.47406	0.0155269	0.00451527	-0.00123865	0.0114105	0.0114105	isochorismatase	168	210	331	270	239	223	274	223
B0684_RS01565	0.018085	0.0296184	0.224338	0.0949025	6.76813	0.029819	0.00102636	0.0169866	0.0108798	0.0169866	ribonuclease E/G	857	783	1499	1335	742	685	676	706
B0684_RS05005	0.0182047	0.0297965	0.21076	0.0892509	5.45081	0.0162973	0.00446457	-0.000257544	0.0114669	0.0114669	glycine cleavage system protein R	225	267	380	293	174	184	197	202
B0684_RS00060	0.0183996	0.0300973	0.202877	0.0860569	7.58779	0.0153461	0.000503831	0.00368027	0.0143077	0.0143077	hypothetical protein	1762	2197	2977	2966	1634	1403	1820	1613
B0684_RS07475	0.0184882	0.0302241	0.194432	0.0825371	5.90533	0.0213416	0.00287054	0.00942667	0.0107542	0.0107542	NADP(H)-dependent aldo-keto reductase	283	460	644	477	343	281	307	275
B0684_RS13340	0.0185072	0.030237	-0.43888	0.186336	3.53789	0.114555	0.033619	0.0358234	0.0284931	0.0358234	preprotein translocase SecA	34	23	37	28	32	36	35	53
B0684_RS08900	0.0188043	0.0307038	0.27347	0.116401	4.73743	0.0445945	0.00978732	0.0173109	0.0146516	0.0173109	dihydroneopterin aldolase	105	146	230	123	84	70	109	100
B0684_RS06035	0.0190807	0.0311365	-0.227827	0.0971977	5.86704	0.0310255	0.00278861	0.0161062	0.0107982	0.0161062	DUF3422 domain-containing protein	196	373	483	417	316	339	440	345
B0684_RS01530	0.0191655	0.0312374	0.229423	0.097948	5.20159	0.0314851	0.00586745	0.0133202	0.0121594	0.0133202	chemotaxis protein MotA	123	230	353	256	132	138	154	161
B0684_RS09285	0.01916	0.0312374	-0.220178	0.0939966	5.23824	0.0284685	0.00563172	0.0114221	0.012039	0.012039	sporulation protein	172	160	224	195	177	179	191	213
B0684_RS01000	0.0194384	0.0316632	0.318319	0.136208	4.15296	0.0355737	0.017147	-0.00942003	0.0199581	0.0199581	sulfurtransferase	50	83	108	101	45	44	53	53
B0684_RS13045	0.0194724	0.0316996	-0.283723	0.121438	4.8429	0.0482805	0.00823444	0.0212599	0.0139408	0.0212599	hypothetical protein	67	146	189	117	124	120	146	138
B0684_RS13205	0.0195342	0.0317811	-0.269888	0.115575	4.52954	0.030526	0.0104359	0.000897861	0.0162792	0.0162792	molybdopterin converting factor subunit 1	67	78	115	105	86	96	88	114
B0684_RS00600	0.0195902	0.0318531	0.330375	0.141542	7.72813	0.0655295	0.000487838	0.0395807	0.0149268	0.0395807	nitrate ABC transporter, permease protein	1695	3403	3712	3612	2186	1441	2034	1427
B0684_RS05115	0.0196211	0.0318842	0.387269	0.165959	3.70052	0.0757672	0.0292153	0.00918747	0.0258697	0.0258697	hypothetical protein	39	42	80	64	40	26	24	31
B0684_RS13640	0.0198864	0.032296	0.697148	0.2994	2.60593	0.292531	0.103196	0.0760844	0.0508454	0.0760844	3'-5' exonuclease	19	17	27	21	12	3	12	10
B0684_RS08075	0.0199758	0.0324218	0.200124	0.0860082	7.58256	0.0160236	0.000510468	0.00483385	0.0142844	0.0142844	BAX inhibitor (BI)-1/YccA family protein	1815	2345	3199	2445	1632	1325	1787	1715
B0684_RS03485	0.0201442	0.0326757	-0.409735	0.176332	3.44709	0.0686794	0.0320941	-0.00792903	0.0300921	0.0300921	hypothetical protein	21	33	33	26	31	31	44	33
B0684_RS05950	0.0201964	0.0327408	0.466186	0.200711	3.12373	0.101228	0.0438887	0.00176776	0.0366807	0.0366807	cobalamin biosynthesis protein	21	22	57	36	12	18	17	17
B0684_RS07230	0.0204527	0.0331365	-0.328009	0.141509	4.04656	0.0650682	0.0187724	0.0212771	0.0211854	0.0212771	DnaA regulatory inactivator Hda	48	43	76	51	52	45	85	67
B0684_RS06475	0.0204682	0.0331419	0.180465	0.0778652	6.38957	0.010536	0.00167834	-0.000242189	0.0104476	0.0104476	polysaccharide biosynthesis protein	505	665	984	818	482	482	495	506
B0684_RS07655	0.0205324	0.033226	0.356417	0.153862	3.82592	0.0728263	0.0233065	0.019313	0.0240404	0.0240404	class I SAM-dependent methyltransferase	46	41	99	70	28	34	32	45
B0684_RS06950	0.0207785	0.0336043	-0.207624	0.0898034	5.4108	0.0188185	0.00456449	0.00302117	0.0115648	0.0115648	tol-pal system-associated acyl-CoA thioesterase	163	231	296	221	221	188	265	228
B0684_RS03720	0.020965	0.0338858	-0.47342	0.205067	8.01443	0.136126	0.000345724	0.0837589	0.0161265	0.0837589	hypothetical protein	2985	2551	2188	2923	3502	3191	4353	2950
B0684_RS01070	0.0210121	0.0339417	-0.378328	0.163937	3.63138	0.0752013	0.0268018	0.0132225	0.0269488	0.0269488	hypothetical protein	24	35	34	47	35	31	53	48
B0684_RS12415	0.0210465	0.033977	0.250681	0.108654	5.28385	0.0381927	0.00556821	0.0180431	0.0119011	0.0180431	single-stranded DNA-binding protein	135	225	377	324	157	147	185	141
B0684_RS04780	0.0210929	0.0340318	-0.307545	0.133349	4.17026	0.0384158	0.015797	-0.00250668	0.019767	0.019767	XRE family transcriptional regulator	52	59	70	64	68	69	66	68
B0684_RS04805	0.0212729	0.0343017	0.179761	0.0780514	6.80884	0.0140357	0.00119391	0.00440978	0.0109901	0.0109901	DUF302 domain-containing protein	821	917	1546	1242	654	733	838	777
B0684_RS09605	0.0213447	0.0343971	-0.484168	0.21034	3.08479	0.125547	0.0509077	0.0174236	0.0375785	0.0375785	hypothetical protein	14	18	27	17	34	14	30	26
B0684_RS01720	0.0214552	0.0345547	0.270363	0.117556	6.35476	0.0445749	0.00198293	0.0256557	0.0104445	0.0256557	flagellar motor switch protein FliG	453	792	1027	764	352	441	457	596
B0684_RS01185	0.0216005	0.0347681	0.179202	0.0780047	6.34192	0.0140899	0.00172558	0.00400815	0.0104439	0.0104439	acetyl-CoA carboxylase carboxyltransferase subunit alpha	472	625	1036	729	484	402	482	514
B0684_RS06765	0.0217955	0.0350612	0.192188	0.0837817	7.39198	0.0138395	0.000621895	0.00321205	0.0134169	0.0134169	lipoate--protein ligase family protein	1322	1817	2625	2424	1389	1178	1472	1304
B0684_RS06600	0.0219817	0.0353399	-0.3873	0.169076	3.52702	0.06384	0.0284943	-0.00401464	0.0286792	0.0286792	glycosyltransferase family 1 protein	25	25	46	30	45	30	35	39
B0684_RS12460	0.0220564	0.0354389	0.224621	0.0981138	8.89831	0.0241639	0.000151935	0.0112211	0.0191007	0.0191007	preprotein translocase subunit SecY	5657	7563	13442	11744	5526	5762	6501	5890
B0684_RS10470	0.0220704	0.0354405	0.357155	0.15602	4.33198	0.0781754	0.0144044	0.0342804	0.0180882	0.0342804	DUF3301 domain-containing protein	97	73	134	106	49	72	60	50
B0684_RS08750	0.0222982	0.0357852	0.204644	0.08955	5.42961	0.0240553	0.00451987	0.00958491	0.0115185	0.0115185	tRNA dihydrouridine synthase DusB	186	248	377	349	217	154	211	168
B0684_RS10475	0.0224681	0.0360366	0.183163	0.0802514	6.06435	0.0117146	0.00231643	0.000167785	0.0105641	0.0105641	hydrogen peroxide-inducible genes activator	390	484	657	596	336	308	396	384
B0684_RS03405	0.0226874	0.0363667	0.212934	0.0934473	8.29295	0.0220365	0.000269631	0.0103259	0.0171952	0.0171952	NADH dehydrogenase	3871	4721	6629	4835	2706	3031	3855	3504
B0684_RS06050	0.0228478	0.0365807	0.175362	0.0770493	6.62622	0.0138981	0.00127399	0.00468991	0.0105992	0.0105992	serine O-acetyltransferase	612	937	1158	1039	678	539	679	611
B0684_RS06805	0.0228348	0.0365807	0.179576	0.0788932	6.28291	0.0109087	0.00200458	-2.6892e-05	0.0104437	0.0104437	proline/glycine betaine ABC transporter ATP-binding protein ProV	433	622	893	732	458	402	457	452
B0684_RS07590	0.0229492	0.0367099	0.184905	0.0813027	7.17513	0.0140832	0.000814098	0.00421967	0.0124062	0.0124062	twin-arginine translocase subunit TatB	1176	1441	2265	1648	1128	1036	1041	1100
B0684_RS11145	0.0229555	0.0367099	-0.270327	0.118868	4.55116	0.0404581	0.0121627	0.0106795	0.0160965	0.0160965	DUF21 domain-containing protein	59	91	122	105	71	100	107	119
B0684_RS05095	0.0230292	0.036806	0.212008	0.0932743	5.31882	0.0255728	0.00559752	0.00925492	0.0118027	0.0118027	ABC transporter ATP-binding protein	159	242	372	276	147	144	221	160
B0684_RS12620	0.0232785	0.0371827	0.356726	0.157229	7.32433	0.0787369	0.000783689	0.0486582	0.0131019	0.0486582	pyruvate kinase	1127	1616	2850	3122	1134	912	1088	1532
B0684_RS04565	0.0234199	0.0373865	0.730634	0.32236	2.37454	0.26296	0.148826	-0.0199809	0.0590067	0.0590067	hypothetical protein	9	17	26	19	9	7	8	3
B0684_RS06460	0.0234555	0.0374214	-0.318217	0.140435	4.42254	0.0627413	0.0119919	0.0274523	0.0172278	0.0274523	MarR family EPS-associated transcriptional regulator	55	61	99	112	105	95	85	70
B0684_RS06175	0.0235504	0.0375508	0.26945	0.118995	4.97986	0.0450175	0.00720527	0.0211142	0.0131383	0.0211142	YaiI/YqxD family protein	118	158	269	227	128	130	113	91
B0684_RS06065	0.0236027	0.0376121	0.226923	0.100251	9.30385	0.019393	9.65028e-05	0.00536403	0.0200042	0.0200042	Fe-S cluster assembly scaffold IscU	10170	12996	15946	16305	9002	7641	9836	9085
B0684_RS07425	0.0237899	0.0378882	-0.174649	0.0772609	6.57066	0.0167515	0.00140349	0.00797257	0.010535	0.010535	transcriptional repressor	516	602	1095	806	777	665	716	661
B0684_RS02675	0.0238355	0.0379385	0.185237	0.0819717	5.92451	0.0158802	0.00270758	0.00438166	0.0107311	0.0107311	YdiU family protein	304	413	630	536	307	245	340	350
B0684_RS11215	0.0240935	0.0383042	-0.193516	0.0857923	6.02505	0.0233173	0.00269166	0.012029	0.0106086	0.012029	rhodanese-like domain-containing protein	283	426	485	508	352	456	422	422
B0684_RS13280	0.0240873	0.0383042	-0.321994	0.142745	6.87401	0.0645533	0.0011292	0.0396229	0.0111908	0.0396229	preprotein translocase subunit SecE	499	844	1338	1220	1023	1225	1084	814
B0684_RS10710	0.0242251	0.0384909	-0.201589	0.0894542	5.33895	0.0153043	0.00425572	5.3342e-05	0.0117484	0.0117484	hypothetical protein	134	197	300	236	207	200	228	197
B0684_RS03750	0.0242549	0.0385158	-0.204158	0.0906131	5.32925	0.0246922	0.00464713	0.010267	0.0117744	0.0117744	NAD(+) kinase	155	201	267	215	172	217	195	247
B0684_RS06360	0.0243199	0.0385964	-0.335552	0.148999	3.89183	0.040456	0.0212605	-0.0115935	0.023141	0.023141	hypothetical protein	38	40	59	47	53	49	49	57
B0684_RS05325	0.0245014	0.0388619	0.544847	0.242243	3.50972	0.185414	0.0371098	0.0802536	0.0289783	0.0802536	diacylglycerol kinase	34	40	80	49	23	19	14	42
B0684_RS03010	0.0245514	0.0389183	0.279122	0.124143	8.27933	0.0486793	0.000260689	0.0305622	0.0171454	0.0305622	c-type cytochrome biogenesis protein CcsB	3730	4840	6639	5283	2483	2396	4610	3351
B0684_RS02065	0.0247506	0.0392113	0.174759	0.0778343	6.82362	0.0171026	0.00108323	0.00868947	0.0110331	0.0110331	threonine synthase	724	927	1591	1422	770	719	857	705
B0684_RS04840	0.0248057	0.0392757	-0.21143	0.0942026	5.48017	0.027985	0.00436044	0.0133878	0.0113958	0.0133878	undecaprenyldiphospho-muramoylpentapeptide beta-N-acetylglucosaminyltransferase	197	201	316	258	208	199	262	308
B0684_RS06495	0.0250874	0.0396816	-0.203507	0.0908491	6.0293	0.0259818	0.00232883	0.0141783	0.0106036	0.0141783	NAD-dependent DNA ligase LigA	357	423	530	370	391	381	462	431
B0684_RS07295	0.0250913	0.0396816	-0.188647	0.0842178	7.4247	0.0177985	0.000617638	0.00828472	0.0135676	0.0135676	AcrB/AcrD/AcrF family protein	1421	1604	2078	1717	1744	1564	1698	1656
B0684_RS04290	0.0252612	0.0399271	-0.267681	0.11964	4.4306	0.0278228	0.0114738	-0.00289828	0.0171538	0.0171538	hypothetical protein	61	76	108	85	87	67	96	99
B0684_RS07020	0.0252889	0.0399477	-0.215713	0.0964311	8.65783	0.0144779	0.000179316	0.00120098	0.0184186	0.0184186	ATP-dependent Clp protease ATP-binding subunit ClpX	4031	5662	7251	6464	5635	5207	6400	5986
B0684_RS09630	0.0255624	0.0403562	-0.186164	0.0833769	5.80731	0.0173659	0.00303821	0.00566976	0.0108652	0.0108652	hypothetical protein	248	329	397	389	326	270	403	332
B0684_RS08755	0.0256879	0.0405309	0.322567	0.144591	4.10075	0.0655681	0.016835	0.0249779	0.0205489	0.0249779	DUF3426 domain-containing protein	72	51	106	95	42	39	47	58
B0684_RS04455	0.0260038	0.0410054	-0.191851	0.0861803	5.59023	0.021588	0.00368558	0.00923154	0.0111685	0.0111685	nicotinate phosphoribosyltransferase	234	253	304	290	243	263	282	277
B0684_RS09955	0.0266408	0.0419855	0.190675	0.0860158	7.49885	0.0230712	0.000587365	0.0142101	0.0139066	0.0142101	3-phosphoserine/phosphohydroxythreonine transaminase	1584	1758	3122	2688	1385	1671	1516	1377
B0684_RS06780	0.0266891	0.0420372	0.436433	0.196943	9.00379	0.120912	0.000124072	0.077449	0.0193663	0.077449	hypothetical protein	12532	11303	14223	7809	5522	5129	6082	7066
B0684_RS12340	0.0267757	0.0421492	-0.2577	0.116355	4.61379	0.0390574	0.0114926	0.011938	0.0155843	0.0155843	23S rRNA (pseudouridine(1915)-N(3))-methyltransferase RlmH	58	76	166	124	102	92	114	106
B0684_RS04300	0.0268634	0.0422628	-0.188492	0.0851556	5.71988	0.0179896	0.00353126	0.00561355	0.0109717	0.0109717	hypothetical protein	201	336	377	347	290	309	304	306
B0684_RS06390	0.0274305	0.04313	-0.323332	0.146613	3.91847	0.0390153	0.0202019	-0.00953199	0.0227891	0.0227891	HEAT repeat domain-containing protein	35	36	67	57	53	45	56	59
B0684_RS13120	0.0276249	0.0434106	0.17391	0.0789578	6.96794	0.0106325	0.000943034	0.00137997	0.0115256	0.0115256	D-alanyl-D-alanine carboxypeptidase	924	1160	1751	1439	830	759	967	980
B0684_RS02610	0.0277952	0.0436529	0.37013	0.168228	4.61416	0.0876574	0.0116239	0.0449776	0.0155814	0.0449776	5-formyltetrahydrofolate cyclo-ligase	64	150	191	175	84	56	99	69
B0684_RS03345	0.0281581	0.0441973	0.182863	0.0833061	7.33148	0.018419	0.000744349	0.00959819	0.0131355	0.0131355	type IV pili twitching motility protein PilT	1203	1894	2560	2019	1268	1090	1202	1512
B0684_RS00765	0.0281911	0.0442235	0.201184	0.0916716	6.85333	0.0259706	0.00113498	0.0156724	0.0111241	0.0156724	phenylalanine--tRNA ligase subunit beta	905	870	1631	1404	712	633	878	903
B0684_RS04905	0.0282751	0.0443298	-0.350178	0.159647	5.31157	0.0787281	0.00479496	0.0461796	0.0118226	0.0461796	YraN family protein	194	157	255	160	226	246	195	207
B0684_RS12360	0.0283876	0.0444805	-0.258357	0.11787	5.03678	0.042888	0.00702161	0.0207649	0.0128456	0.0207649	DNA polymerase III subunit delta	132	117	202	159	154	171	184	128
B0684_RS10665	0.0284111	0.0444916	-0.170316	0.0777145	6.51501	0.011391	0.00158781	0.00203243	0.0104913	0.0104913	nitrogen regulatory protein P-II	479	654	942	750	726	601	697	638
B0684_RS01025	0.0284961	0.0445733	0.173373	0.0791517	6.98477	0.0165382	0.000939272	0.00833586	0.0115907	0.0115907	hypothetical protein	859	1385	1701	1426	968	866	945	807
B0684_RS01765	0.0284882	0.0445733	0.263242	0.120174	4.6274	0.0445565	0.00990498	0.0189788	0.0154765	0.0189788	hypothetical protein	91	140	160	134	104	74	84	65
B0684_RS03030	0.0285631	0.0446525	-0.342762	0.156551	5.02927	0.0755813	0.00705318	0.0419631	0.0128828	0.0419631	SCO family protein	77	110	222	216	145	129	206	185
B0684_RS07625	0.0286258	0.0447248	-0.427378	0.195275	4.65758	0.117556	0.00942384	0.0668406	0.015242	0.0668406	hypothetical protein	106	75	104	93	88	147	113	130
B0684_RS07530	0.0286841	0.04479	-0.178491	0.0815847	5.91579	0.0133085	0.00257044	0.00233641	0.0107417	0.0107417	urea transporter	290	361	502	376	358	335	423	353
B0684_RS03970	0.0287798	0.0449137	-0.200562	0.0917279	8.10914	0.0166588	0.000326258	0.00570062	0.0165017	0.0165017	UDP-3-O-acyl-N-acetylglucosamine deacetylase	2204	3074	4722	3838	3274	2703	3923	3498
B0684_RS13580	0.0288555	0.045006	-0.203161	0.0929605	5.28655	0.019288	0.00538999	0.00335455	0.0118933	0.0118933	crossover junction endodeoxyribonuclease RuvC	134	189	271	220	179	221	197	194
B0684_RS09710	0.0293856	0.0458064	-0.246449	0.11314	6.47161	0.0392973	0.00157446	0.0240267	0.0104689	0.0240267	glucose-6-phosphate isomerase	554	562	813	631	506	712	690	764
B0684_RS09615	0.0295133	0.0459792	-0.24899	0.114396	4.55884	0.0393022	0.0101406	0.0150466	0.0160323	0.0160323	cytochrome c	88	77	115	95	86	90	97	119
B0684_RS03005	0.0296593	0.0461801	0.254577	0.117068	7.60554	0.0420112	0.000535081	0.0268748	0.014387	0.0268748	thiol:disulfide interchange protein DsbA/DsbL	1894	2227	3502	2755	1383	1153	2240	1824
B0684_RS01815	0.0299603	0.046622	-0.196348	0.0904574	5.41331	0.0201415	0.00480649	0.00584104	0.0115586	0.0115586	hypothetical protein	135	225	326	257	234	223	222	214
B0684_RS07725	0.0300536	0.0467405	0.35903	0.165499	7.18901	0.0837833	0.000787552	0.0539921	0.0124698	0.0539921	F0F1 ATP synthase subunit epsilon	1024	1274	2373	3060	1122	857	1018	1020
B0684_RS01460	0.030141	0.0468497	0.18081	0.0833904	5.81216	0.0130262	0.00304826	0.0012516	0.0108597	0.0108597	mechanosensitive ion channel family protein	269	388	525	489	283	271	276	272
B0684_RS04740	0.0302777	0.0470158	-0.2894	0.133583	4.24657	0.0545197	0.0145119	0.0211771	0.0189511	0.0211771	PIN domain-containing protein	50	49	91	87	53	65	90	89
B0684_RS05830	0.0302825	0.0470158	0.223824	0.103317	4.91299	0.030381	0.00783607	0.0109093	0.0135129	0.0135129	carbamate kinase	107	139	245	218	118	83	120	122
B0684_RS01245	0.0304518	0.0472515	0.245041	0.113227	4.68338	0.0324342	0.0105942	0.0072307	0.0150463	0.0150463	2-C-methyl-D-erythritol 2,4-cyclodiphosphate synthase	94	134	187	140	100	65	84	100
B0684_RS01930	0.0305449	0.0473557	-0.446082	0.206238	3.1372	0.0860116	0.048692	-0.0146748	0.0363759	0.0363759	hypothetical protein	12	21	28	22	24	24	37	20
B0684_RS02245	0.0305538	0.0473557	0.267241	0.123561	4.39608	0.0374472	0.0130609	0.00682156	0.0174735	0.0174735	DUF58 domain-containing protein	82	96	119	116	70	51	59	78
B0684_RS10730	0.0308736	0.0478241	0.400532	0.185543	5.62455	0.104853	0.00400394	0.0648488	0.0111103	0.0648488	glutaredoxin 3	204	372	508	509	317	177	180	173
B0684_RS12430	0.0310581	0.0480825	0.264062	0.122459	7.73132	0.0456302	0.00055319	0.0294392	0.0149406	0.0294392	50S ribosomal protein L17	2023	2087	4126	3938	1862	1958	1917	1513
B0684_RS12745	0.0315626	0.0488358	0.218402	0.101587	4.9751	0.0262855	0.00747591	0.0072907	0.0131639	0.0131639	ferredoxin	135	187	245	163	126	109	129	105
B0684_RS02880	0.0316784	0.048987	-0.257422	0.119818	4.57801	0.035892	0.0128388	0.00694653	0.0158737	0.0158737	hypothetical protein	63	73	139	123	98	89	93	121
B0684_RS10490	0.0317133	0.0490132	-0.616751	0.287127	7.60904	0.25001	0.000549453	0.164335	0.0144026	0.164335	hypothetical protein	2329	1836	1184	1426	2103	2550	2888	2438
B0684_RS02545	0.031915	0.0492968	-0.416403	0.194084	8.15141	0.114115	0.000279959	0.0750575	0.0166654	0.0750575	ABC transporter ATP-binding protein	1378	3802	3663	4920	3657	3259	4454	4172
B0684_RS03765	0.03224	0.0497705	-0.230913	0.107832	8.83783	0.0351677	0.000151436	0.0231039	0.018939	0.0231039	molecular chaperone DnaK	5740	7105	8054	6491	5696	6691	8807	7093
B0684_RS10925	0.0322861	0.0498133	-0.167405	0.0781956	6.83428	0.0172875	0.00116405	0.00966317	0.0110651	0.0110651	hypothetical protein	557	901	1305	1220	928	878	943	901
B0684_RS00280	0.0325811	0.0502152	-0.377671	0.176713	5.84266	0.0942856	0.00289661	0.059558	0.0108253	0.059558	N-acetyltransferase	284	419	300	277	332	382	422	372
B0684_RS13015	0.0325835	0.0502152	-0.283658	0.132725	4.26259	0.0398979	0.0164468	0.00328022	0.0187853	0.0187853	YafY family transcriptional regulator	40	81	95	68	75	63	80	77
B0684_RS13385	0.0326281	0.0502554	-0.29323	0.13724	4.16807	0.0306673	0.0178783	-0.0107611	0.0197911	0.0197911	tRNA (adenosine(37)-N6)-dimethylallyltransferase MiaA	44	50	85	75	59	62	77	72
B0684_RS12100	0.0328855	0.0506232	-0.189863	0.0889922	5.45411	0.0202114	0.00438034	0.00718371	0.0114589	0.0114589	recombination protein RecR	184	201	317	259	187	230	250	268
B0684_RS06575	0.0330611	0.0508646	0.887302	0.416312	2.49347	0.522056	0.128053	0.218577	0.0546499	0.218577	tRNA-Lys	35	11	19	23	11	6	3	9
B0684_RS04110	0.033195	0.0510418	0.23649	0.111043	5.3861	0.0371173	0.00496401	0.019697	0.0116265	0.019697	EamA/RhaT family transporter	141	269	399	359	162	173	183	182
B0684_RS08520	0.0335678	0.0515859	0.191454	0.0900865	5.3916	0.020243	0.00461852	0.00678014	0.0116126	0.0116126	DNA mismatch repair protein MutS	165	272	372	304	198	176	185	162
B0684_RS03000	0.0335976	0.0516024	0.183311	0.0862692	7.59833	0.0214356	0.000529912	0.0132773	0.0143548	0.0143548	acetolactate synthase large subunit	1596	2376	3346	2702	1350	1410	2127	1803
B0684_RS07290	0.033797	0.0518793	-0.167691	0.079007	6.15944	0.0151803	0.00200545	0.0063314	0.0104788	0.0104788	efflux RND transporter periplasmic adaptor subunit	363	461	579	553	414	474	453	523
B0684_RS07215	0.0340418	0.0522257	0.27679	0.130587	5.19689	0.0511231	0.00604959	0.0280565	0.0121755	0.0280565	DUF2066 domain-containing protein	176	216	354	205	118	131	133	196
B0684_RS06725	0.0346243	0.0530893	-0.226718	0.107311	10.6331	0.0344271	2.44559e-05	0.0230068	0.0206221	0.0230068	CoB--CoM heterodisulfide reductase iron-sulfur subunit A family protein	22464	46810	58157	46226	36372	42692	44399	45023
B0684_RS08050	0.0349741	0.0535954	-0.21991	0.104289	5.46453	0.0324622	0.00455939	0.017193	0.0114336	0.017193	hypothetical protein	190.96	225.189	274.262	252.75	261.374	199.819	303.812	201.099
B0684_RS09815	0.0350907	0.0537437	0.279837	0.132793	4.24876	0.0310723	0.0163398	-0.00619172	0.0189284	0.0189284	molybdenum cofactor guanylyltransferase	64	83	116	100	53	57	48	61
B0684_RS04570	0.0351208	0.0537595	0.34169	0.162172	3.65745	0.0635651	0.0260636	0.00917839	0.0265358	0.0265358	glycine cleavage system protein H	44	33	67	66	26	28	35	28
B0684_RS05680	0.0357359	0.0546702	0.229793	0.10943	4.74353	0.0328967	0.00934135	0.0114365	0.0146083	0.0146083	pH regulation protein F	89	133	200	172	105	67	112	91
B0684_RS06855	0.0358256	0.0547767	0.163967	0.0781203	6.42148	0.0109411	0.00175236	0.00205056	0.0104532	0.0104532	DNA mismatch repair protein MutS	549	675	972	825	466	439	583	573
B0684_RS04845	0.0359114	0.0548769	-0.17031	0.0811799	5.9664	0.0121182	0.00250067	0.00196881	0.0106797	0.0106797	putative lipid II flippase FtsW	291	363	513	454	349	335	411	449
B0684_RS13195	0.0359454	0.054898	-0.173176	0.0825612	7.28897	0.0118223	0.000696738	0.00309936	0.012936	0.012936	AsmA family protein	1081	1430	1914	1647	1312	1484	1586	1399
B0684_RS08565	0.036072	0.0550604	0.489716	0.23363	2.90231	0.14968	0.0670417	0.027644	0.0421243	0.0421243	tRNA-Ser	17	16	40	37	13	12	19	8
B0684_RS10350	0.0367831	0.0561144	-0.192755	0.0923085	5.26717	0.0191978	0.00509156	0.00492098	0.0119502	0.0119502	haloacid dehalogenase	137	171	236	258	206	176	188	201
B0684_RS12920	0.0368378	0.0561663	-0.161629	0.0774248	6.62546	0.00947082	0.00139103	0.000950312	0.0105982	0.0105982	glycosyltransferase WbuB	511	747	1042	881	684	729	786	757
B0684_RS07330	0.0371645	0.0566326	-0.546456	0.262221	2.63165	0.180438	0.0875037	0.0234686	0.050016	0.050016	hypothetical protein	9	11	12	13	19	24	16	9
B0684_RS02395	0.0372944	0.0567987	-0.267408	0.128405	4.27325	0.032564	0.0142999	-0.000144198	0.018676	0.018676	monofunctional biosynthetic peptidoglycan transglycosylase	47	55	96	91	70	68	71	87
B0684_RS11085	0.0373986	0.0569255	0.425165	0.20427	5.91312	0.123178	0.00293772	0.080515	0.0107449	0.080515	30S ribosome-binding factor RbfA	339	321	694	867	187	255	331	335
B0684_RS01590	0.037504	0.057054	0.214088	0.102915	6.29372	0.0312522	0.00184266	0.0193404	0.0104435	0.0193404	hypothetical protein	508	707	857	640	401	519	421	423
B0684_RS05415	0.0381928	0.0580562	-0.164282	0.079257	6.20757	0.0136101	0.00210998	0.00477228	0.0104534	0.0104534	DUF3394 domain-containing protein	388	485	687	506	496	496	498	457
B0684_RS12255	0.0382055	0.0580562	-0.886131	0.427537	7.62291	0.537702	0.0005549	0.365021	0.0144643	0.365021	hypothetical protein	3130	1709	1016	819	2482	2956	3240	2878
B0684_RS01065	0.038319	0.0581769	-0.191829	0.0926071	5.2587	0.0208063	0.0051765	0.00683143	0.0119756	0.0119756	EAL domain-containing protein	115	188	279	229	203	189	198	174
B0684_RS04440	0.0383278	0.0581769	-0.164286	0.0793143	6.25953	0.0100017	0.00213752	0.000534481	0.010444	0.010444	tryptophan synthase subunit beta	408	526	669	561	497	476	554	526
B0684_RS07985	0.0383535	0.0581834	-0.266356	0.128609	5.69439	0.0486246	0.00331846	0.0297619	0.0110059	0.0297619	DUF2892 domain-containing protein	211	296	348	314	224	384	342	299
B0684_RS03800	0.0384916	0.0583604	0.159717	0.0771735	6.60486	0.0111627	0.00133969	0.00318029	0.0105718	0.0105718	D-alanyl-D-alanine carboxypeptidase/D-alanyl-D-alanine-endopeptidase	608	801	1237	1019	627	515	639	696
B0684_RS00435	0.038613	0.0585117	-1.0094	0.488035	7.92387	0.699416	0.000493704	0.475864	0.0157571	0.475864	hypothetical protein	2536.65	3206.15	650.862	2190.61	3456.46	5877.74	3515.16	4086.24
B0684_RS08650	0.0388073	0.0587733	0.360306	0.174379	3.56745	0.0815823	0.0328223	0.0190835	0.0279938	0.0279938	TetR family transcriptional regulator	34	43	61	52	33	32	25	18
B0684_RS07575	0.0390509	0.0591093	-0.169737	0.082251	5.91447	0.0185357	0.00278718	0.00923416	0.0107433	0.0107433	cupin domain-containing protein	227	384	549	418	349	387	358	362
B0684_RS08215	0.0392547	0.0593847	-0.558389	0.270864	5.09298	0.214858	0.00595833	0.140777	0.0125814	0.140777	gluconate transporter	179	160	105	113	163	216	190	212
B0684_RS04800	0.0396366	0.0599292	-0.173961	0.0845491	7.34484	0.0209011	0.000579637	0.0137175	0.013198	0.0137175	hypothetical protein	1090	1603	1825	1908	1393	1658	1710	1370
B0684_RS07735	0.03994	0.0603543	0.435563	0.212018	8.63129	0.131264	0.000190346	0.089713	0.018337	0.089713	F0F1 ATP synthase subunit gamma	3658	6074	10925	14580	4879	3765	4081	3665
B0684_RS12310	0.0401529	0.0606217	-0.216074	0.10529	5.31559	0.032344	0.00505592	0.0171161	0.0118115	0.0171161	DUF1820 domain-containing protein	116	196	284	256	245	164	218	199
B0684_RS01545	0.0401616	0.0606217	-0.397893	0.193897	3.25159	0.102525	0.0412947	0.0255447	0.0338976	0.0338976	tRNA-Leu	16	16.1307	30.097	35.2266	40.1331	26.3245	26	22.3961
B0684_RS01030	0.0404704	0.061054	-0.234383	0.114394	5.42631	0.0381287	0.00525042	0.0209214	0.0115266	0.0209214	hypothetical protein	160.831	232.921	267.515	247.897	232.163	277.211	193.549	226.245
B0684_RS10675	0.040528	0.0611068	0.356581	0.174084	4.22149	0.0882805	0.0178304	0.0427802	0.0192144	0.0427802	23S rRNA pseudouridine(1911/1915/1917) synthase RluD	69	81	131	88	53	39	40	82
B0684_RS09670	0.0410952	0.0619278	-0.409006	0.200241	6.36431	0.116533	0.00173086	0.0784623	0.0104451	0.0784623	membrane-bound lytic murein transglycosylase MltF	376	497	711	565	496	1068	521	620
B0684_RS11015	0.0412115	0.0620685	0.285322	0.139768	7.80436	0.0567484	0.000450116	0.0386201	0.015255	0.0386201	NADH oxidoreductase (quinone) subunit F	1760	2496	4255	5129	1901	1874	2064	1846
B0684_RS02290	0.0412815	0.0621395	0.178082	0.0872653	5.73903	0.0221156	0.00355382	0.0116766	0.0109471	0.0116766	tryptophan synthase subunit alpha	326	314	498	390	218	230	290	297
B0684_RS04465	0.0413827	0.0622573	-0.183597	0.0900127	5.41236	0.0152406	0.00464363	0.00190119	0.011561	0.011561	LLM class flavin-dependent oxidoreductase	163	194	329	250	243	186	241	221
B0684_RS02240	0.0414789	0.0623675	-0.207401	0.101731	4.9523	0.0211819	0.00740991	0.00296398	0.0132887	0.0132887	AAA family ATPase	98	129	226	137	136	134	161	136
B0684_RS02450	0.042061	0.0632078	0.215319	0.105916	4.82283	0.0231791	0.00836665	0.00322151	0.0140699	0.0140699	sensor histidine kinase	128	132	209	154	85	98	115	106
B0684_RS10760	0.0422566	0.0634667	-0.16648	0.0819703	5.92505	0.0125864	0.00270778	0.00273777	0.0107305	0.0107305	ATP-dependent DNA helicase RecG	294	351	487	418	362	354	347	408
B0684_RS12980	0.042389	0.0636304	0.190465	0.0938398	5.853	0.0254606	0.00306123	0.0145506	0.0108138	0.0145506	flippase	243	372	653	545	276	245	338	291
B0684_RS08000	0.0428091	0.0642255	-0.218197	0.107721	4.77989	0.0220122	0.00885179	0.000959139	0.0143559	0.0143559	sensor domain-containing diguanylate cyclase	87	95	168	138	127	114	111	127
B0684_RS03420	0.0430493	0.0645503	-0.346332	0.171178	6.58358	0.0845019	0.00157764	0.057026	0.0105479	0.057026	DUF302 domain-containing protein	305	872	861	894	726	741	880	767
B0684_RS09025	0.0435841	0.0653161	-0.169374	0.0839288	6.03423	0.020272	0.00248617	0.0116019	0.0105979	0.0116019	DUF86 domain-containing protein	290	447	502	497	442	346	498	371
B0684_RS05435	0.0436192	0.0653246	0.176328	0.0873893	5.55415	0.0204709	0.00403814	0.00948069	0.0112357	0.0112357	transcriptional repressor NrdR	276	263	375	347	221	182	240	214
B0684_RS06370	0.0436379	0.0653246	0.233785	0.115875	4.56366	0.021676	0.0108621	-0.00379192	0.0159922	0.0159922	rhodanese-like domain-containing protein	82	111	145	151	70	79	79	79
B0684_RS04960	0.0440959	0.0659536	0.228604	0.113554	6.02135	0.0370363	0.00261462	0.0231744	0.010613	0.0231744	copper oxidase	392	452	734	524	293	421	329	298
B0684_RS06310	0.0441066	0.0659536	-0.203052	0.100867	5.0052	0.0184728	0.00734319	0.000464965	0.013005	0.013005	hypothetical protein	120	141	185	156	130	148	155	164
B0684_RS02555	0.0444651	0.066453	-0.355406	0.176847	5.68114	0.0897039	0.00373927	0.0588106	0.0110244	0.0588106	nitrite reductase (NAD(P)H) small subunit	142	320	361	330	273	213	450	381
B0684_RS04335	0.0454871	0.067943	-0.304652	0.152317	3.85446	0.0318341	0.0227548	-0.0165526	0.0236458	0.0236458	hypothetical protein	31	40	61	51	42	48	51	57
B0684_RS04580	0.0456758	0.0681691	-0.267351	0.133784	4.20997	0.027803	0.0164595	-0.00784823	0.019337	0.019337	rhodanese-like domain-containing protein	52	57	82	72	68	68	64	77
B0684_RS08295	0.0456886	0.0681691	0.338134	0.169214	8.33608	0.081753	0.000254372	0.0570126	0.0173508	0.0570126	carboxysome shell carbonic anhydrase	2989	4216	7136	9943	3137	2883	3431	3303
B0684_RS00610	0.045749	0.0682217	0.373324	0.186877	5.80421	0.0996883	0.00320934	0.0666366	0.0108688	0.0666366	sigma-54-dependent Fis family transcriptional regulator	231	552	612	489	284	231	336	172
B0684_RS12735	0.0460064	0.0685679	0.243731	0.12215	4.50938	0.0359484	0.0133889	0.00874937	0.0164525	0.0164525	(Fe-S)-binding protein	78	99	147	144	63	54	94	85
B0684_RS06290	0.0461378	0.0687261	0.162554	0.0815161	5.95172	0.01766	0.00259196	0.00920344	0.0106978	0.0106978	hypothetical protein	375	404	568	525	290	354	323	315
B0684_RS01175	0.0462699	0.0688851	0.285039	0.143026	4.07757	0.0496291	0.0200945	0.0107237	0.0208182	0.0208182	ribonuclease HII	54	61	102	93	54	41	36	55
B0684_RS09400	0.0463094	0.0689061	-0.256051	0.128503	4.26216	0.0417008	0.0142365	0.0125605	0.0187898	0.0187898	DUF2254 domain-containing protein	52	62	77	89	73	51	90	82
B0684_RS06080	0.0464445	0.0690693	0.163566	0.082139	7.24188	0.0152288	0.000778492	0.00807049	0.0127152	0.0127152	Fe-S protein assembly chaperone HscA	1212	1477	2219	1993	947	1089	1341	1319
B0684_RS03980	0.0465654	0.0692112	-0.154997	0.0778787	6.82058	0.00956097	0.001106	0.00204049	0.0110242	0.0110242	cell division protein FtsA	734	856	1228	1005	842	816	937	993
B0684_RS01800	0.0466821	0.0693468	0.323617	0.162689	6.25829	0.0752954	0.0020629	0.0508725	0.010444	0.0508725	DUF4357 domain-containing protein	442	728	929	712	498	491	358	295
B0684_RS11420	0.0469284	0.0696746	0.184168	0.092689	5.67739	0.0244187	0.00352185	0.0136607	0.0110298	0.0136607	6-carboxytetrahydropterin synthase QueD	222	321	506	436	266	233	206	261
B0684_RS03675	0.0470209	0.0697738	-0.579773	0.291914	2.39101	0.155541	0.112045	-0.0426267	0.058382	0.058382	energy transducer TonB	8	9	9	8	14	17	10	11
B0684_RS02615	0.0473716	0.0702557	-0.819462	0.413251	8.27105	0.484622	0.000325284	0.341228	0.0171151	0.341228	6S RNA]	1014	3421	3515	5580	3431	2542	9700	9460
B0684_RS04525	0.0474786	0.0703761	-0.254431	0.128371	4.28747	0.036649	0.0144266	0.00675215	0.0185314	0.0185314	DUF488 domain-containing protein	52	71	95	70	58	77	97	70
B0684_RS03255	0.0480405	0.0711702	-0.237562	0.120162	6.6369	0.0408771	0.00142927	0.0274487	0.0106142	0.0274487	insulinase family protein	595	677	989	791	541	746	943	950
B0684_RS09060	0.0485411	0.0718725	-0.282071	0.142994	4.35953	0.0577853	0.0127716	0.0281232	0.0178206	0.0281232	DUF465 domain-containing protein	52	63	92	103	88	64	117	65
B0684_RS00120	0.0486452	0.0719875	0.311446	0.157959	5.16248	0.0704872	0.00590979	0.0439924	0.012299	0.0439924	peptidylprolyl isomerase	137	175	350	307	162	127	102	156
B0684_RS09760	0.0487768	0.0721429	-0.197892	0.100425	4.94994	0.0276791	0.00686866	0.0123699	0.0133018	0.0133018	ABC transporter	107	148	155	161	140	107	155	167
B0684_RS08780	0.0488502	0.0721865	-0.153903	0.0781274	6.36719	0.0122328	0.00176245	0.00461381	0.0104453	0.0104453	OmpA family lipoprotein	455	580	689	696	590	500	587	600
B0684_RS10610	0.0488594	0.0721865	-0.262906	0.133467	5.23861	0.0502857	0.00575859	0.0298683	0.0120378	0.0298683	magnesium transporter	116	163	253	231	132	211	213	237
B0684_RS05850	0.0493981	0.0729427	0.153776	0.078252	6.31059	0.013225	0.00180333	0.00574344	0.0104434	0.0104434	fumarate/nitrate reduction transcriptional regulator Fnr	413	643	981	717	423	471	484	464
B0684_RS06190	0.0500629	0.0738843	-0.161989	0.0826718	5.8518	0.016363	0.00285413	0.00748917	0.0108151	0.0108151	non-heme iron oxygenase ferredoxin subunit	269	386	430	354	305	311	380	372
B0684_RS03735	0.0506761	0.0747486	0.234575	0.120036	4.50187	0.0349481	0.0122995	0.0101314	0.0165176	0.0165176	YcgN family cysteine cluster protein	87	94	160	119	78	50	84	82
B0684_RS07025	0.0512583	0.0755271	-0.195425	0.100254	9.30831	0.0136287	8.92106e-05	0.00308053	0.0200123	0.0200123	endopeptidase La	8005	11299	13749	12087	10750	10559	11968	10720
B0684_RS11740	0.0512595	0.0755271	0.160961	0.0825737	7.28407	0.0145799	0.000723907	0.00764982	0.0129129	0.0129129	hypothetical protein	1229	1671	2204	2060	1378	1087	1326	1093
B0684_RS07815	0.0520558	0.0766588	0.153682	0.0791086	6.99412	0.0118898	0.000888886	0.0051098	0.0116274	0.0116274	chromosomal replication initiator protein DnaA	853	1201	1801	1561	1008	802	966	884
B0684_RS10790	0.0523143	0.0769978	0.237448	0.122362	4.40622	0.0395201	0.0125661	0.0147469	0.0173789	0.0173789	phospholipase D	84	82	146	106	76	69	55	63
B0684_RS03105	0.0527126	0.077542	0.258529	0.133451	5.53819	0.0496262	0.00406363	0.0315544	0.0112675	0.0315544	SulP family inorganic anion transporter	194	270	514	388	162	167	292	208
B0684_RS12295	0.053407	0.078521	0.241599	0.125076	4.37519	0.0257972	0.0136172	-0.00297702	0.0176708	0.0176708	divalent metal cation transporter	68	80	153	114	61	65	68	59
B0684_RS05145	0.0534662	0.0785656	-0.171035	0.0885669	5.63048	0.021805	0.00417346	0.0115147	0.0111007	0.0115147	LPS export ABC transporter ATP-binding protein	232	289	330	289	285	214	317	291
B0684_RS05795	0.0536293	0.0787626	0.219276	0.113625	4.654	0.0239189	0.0105519	0.00132605	0.0152695	0.0152695	electron transport complex subunit RsxB	80	113	190	162	94	78	85	82
B0684_RS11605	0.0539299	0.0791613	-0.172385	0.0894394	6.65309	0.0222038	0.00139222	0.0146066	0.0106388	0.0146066	PAS domain S-box protein	661	721	926	868	677	635	837	941
B0684_RS00975	0.053997	0.079217	0.299346	0.155354	3.771	0.0638458	0.023448	0.0211695	0.0248219	0.0248219	hypothetical protein	44	51	80	52	37	21	36	44
B0684_RS00425	0.0549825	0.0805999	0.805402	0.419696	8.43099	0.487297	0.000266176	0.352022	0.0176832	0.352022	hypothetical protein	9510.35	11381.9	3027.14	10155.4	2642.54	3199.26	2544.84	2734.76
B0684_RS05760	0.054999	0.0805999	-0.244469	0.127402	4.37467	0.0367128	0.0147865	0.00812339	0.0176758	0.0176758	DUF1841 domain-containing protein	55	87	111	67	86	68	95	76
B0684_RS10540	0.0551592	0.0807911	0.580021	0.302469	2.28188	0.172409	0.120319	-0.0313164	0.0626564	0.0626564	UDP-2,3-diacylglucosamine hydrolase	12	20	13	12	8	6	5	6
B0684_RS03545	0.0558519	0.0817616	-0.436856	0.228458	4.57831	0.144001	0.0101085	0.0942779	0.0158713	0.0942779	hypothetical protein	99	78	78	91	69	112	135	135
B0684_RS03200	0.0568078	0.0831163	-0.236933	0.124388	6.71255	0.0425633	0.00124125	0.0297035	0.0107494	0.0297035	CcoQ/FixQ family Cbb3-type cytochrome c oxidase assembly chaperone	594	651	1099	1005	742	676	1259	774
B0684_RS05240	0.0571409	0.0835585	0.173824	0.0913792	6.96416	0.0229474	0.000946304	0.015754	0.0115112	0.015754	uroporphyrinogen decarboxylase	802	1071	1814	1707	908	896	934	774
B0684_RS09010	0.0572275	0.0836402	0.212318	0.111654	4.68849	0.0252775	0.00992507	0.00453901	0.0150082	0.0150082	hypothetical protein	77	125	214	153	80	87	94	91
B0684_RS03840	0.0572625	0.0836464	0.216961	0.114112	4.61688	0.0274101	0.0104832	0.00580454	0.0155598	0.0155598	hypothetical protein	107	104	160	134	85	74	74	95
B0684_RS09365	0.0577067	0.0842499	-0.146756	0.0773247	6.55436	0.00984483	0.00143797	0.00286857	0.0105202	0.0105202	MBL fold metallo-hydrolase	490	716	964	803	647	700	670	714
B0684_RS05775	0.0585469	0.0854307	-0.178319	0.0942698	5.22887	0.013178	0.00570471	-0.000929617	0.0120689	0.0120689	electron transport complex subunit RsxE	118	185	253	228	187	170	191	188
B0684_RS03655	0.0586082	0.0854742	0.237077	0.125363	5.6642	0.0430004	0.00373666	0.0276953	0.0110489	0.0276953	23S rRNA (adenine(2030)-N(6))-methyltransferase RlmJ	343	325	486	306	222	188	259	263
B0684_RS06020	0.0587015	0.0855643	-0.155429	0.0822194	7.25356	0.0134415	0.000750256	0.00687877	0.0127698	0.0127698	hypothetical protein	994	1383	1894	1683	1509	1244	1580	1220
B0684_RS06015	0.0590334	0.0859631	0.163492	0.0865978	6.35885	0.0204928	0.00170332	0.0132951	0.0104447	0.0132951	deoxyribodipyrimidine photo-lyase	581	598	867	767	529	368	532	514
B0684_RS07125	0.0590383	0.0859631	0.177372	0.0939514	5.14994	0.0223478	0.00530723	0.0102783	0.0123465	0.0123465	hypothetical protein	150	204	282	217	122	126	141	188
B0684_RS10410	0.0595698	0.0866905	-0.373728	0.198373	3.25955	0.078605	0.0449715	0.00017689	0.0337323	0.0337323	hypothetical protein	14	23	33	28	18	32	35	30
B0684_RS06830	0.060088	0.0873978	-0.150387	0.0799867	6.08137	0.0079928	0.00224954	-0.000463336	0.0105462	0.0105462	CbbQ/NirQ/NorQ/GpvN family protein	298	413	628	525	414	391	472	430
B0684_RS06840	0.0603665	0.0877559	0.176553	0.0940056	5.19504	0.0155119	0.0054922	0.00221474	0.0121819	0.0121819	acetoin utilization protein AcuC	155	178	291	279	140	134	175	149
B0684_RS06920	0.0609373	0.0885384	-0.321962	0.171809	4.74222	0.0802202	0.00946956	0.0495674	0.0146176	0.0495674	hypothetical protein	89	97	158	98	78	145	124	154
B0684_RS12685	0.0620739	0.0901416	-0.147169	0.0788785	6.98731	0.00766009	0.000843021	0.000874187	0.0116006	0.0116006	anthranilate synthase component I	768	1048	1527	1249	1001	925	1136	1166
B0684_RS10810	0.0623792	0.0905364	-0.174469	0.0936197	5.23977	0.0165873	0.00549512	0.00371024	0.0120342	0.0120342	HAMP domain-containing protein	138	178	262	206	152	178	197	222
B0684_RS11405	0.0631636	0.091626	0.201075	0.108219	4.81172	0.0246918	0.00928011	0.00604994	0.0141426	0.0141426	exodeoxyribonuclease VII small subunit	86	153	230	167	98	103	100	99
B0684_RS07585	0.0636505	0.0922831	0.14841	0.0800215	6.57405	0.0172703	0.0014794	0.0113275	0.0105383	0.0113275	twin-arginine translocase subunit TatC	586	842	1233	872	720	520	599	579
B0684_RS10075	0.0642676	0.093128	-0.149996	0.0810648	5.98868	0.0127683	0.00249072	0.00490611	0.0106523	0.0106523	beta-N-acetylhexosaminidase	253	402	552	499	415	361	401	377
B0684_RS06155	0.0643047	0.0931321	-0.244468	0.132141	7.6775	0.047009	0.000499013	0.0344232	0.0147056	0.0344232	two-component system response regulator	1585	2671	2301	2053	2425	2264	2167	1982
B0684_RS01155	0.0644289	0.0932532	-0.142419	0.0770166	6.72358	0.0156398	0.00108983	0.0103955	0.0107733	0.0107733	acyl-ACP--UDP-N-acetylglucosamine O-acyltransferase	592	837	1153	944	886	841	820	692
B0684_RS06865	0.0644569	0.0932532	-0.144894	0.0783632	6.83446	0.00715105	0.00121596	0.000128835	0.0110656	0.0110656	acetolactate synthase small subunit	680	857	1285	1117	911	815	1000	892
B0684_RS03600	0.0650099	0.0940032	-0.179948	0.0975228	5.64555	0.0255559	0.00344422	0.0155772	0.0110771	0.0155772	HlyC/CorC family transporter	158	298	447	317	265	274	315	266
B0684_RS06960	0.0653604	0.0944598	-0.233088	0.126487	5.14607	0.0429494	0.00602006	0.0259777	0.0123614	0.0259777	protein TolR	139	151	238	162	186	118	191	218
B0684_RS02270	0.0660144	0.0953542	0.15044	0.0818355	5.9614	0.0178281	0.00270827	0.0105471	0.0106858	0.0106858	CvpA family protein	268	450	616	617	300	302	358	343
B0684_RS07910	0.0661331	0.0954748	-0.637666	0.347025	3.93245	0.322622	0.0207251	0.220128	0.022607	0.220128	CsbD family protein	56	57	27	31	47	84	56	71
B0684_RS03375	0.0663341	0.0956702	-0.142972	0.0778646	6.4253	0.0138066	0.00167171	0.0076223	0.0104541	0.0104541	PAS domain-containing sensor histidine kinase	518	643	761	644	554	530	668	654
B0684_RS12380	0.0663388	0.0956702	0.142709	0.0777229	6.48463	0.0124745	0.00160701	0.00615794	0.0104747	0.0104747	hypothetical protein	580	768	1102	747	502	486	609	618
B0684_RS03110	0.0664226	0.0957402	0.148824	0.0810781	6.07891	0.0172981	0.00259858	0.0101997	0.0105487	0.0105487	universal stress protein	343	535	708	563	332	296	476	382
B0684_RS09655	0.0667727	0.0961938	-0.281971	0.153813	3.76598	0.0286467	0.0224223	-0.0155036	0.0248948	0.0248948	carboxymuconolactone decarboxylase family protein	26	38	56	51	45	44	43	46
B0684_RS12085	0.0668947	0.0963185	1.13839	0.621263	2.1607	1.03193	0.197121	0.574815	0.0677926	0.574815	signal recognition particle sRNA small type (SRP RNA)	38	7	24	11	5	1	14	3
B0684_RS11390	0.066972	0.0963787	0.193348	0.105547	6.71268	0.0297786	0.00139626	0.0208842	0.0107496	0.0208842	ferritin	868	1029	1330	851	712	599	730	664
B0684_RS02550	0.0673067	0.096809	-0.360584	0.197081	8.73156	0.103734	0.000172906	0.0775092	0.0186388	0.0775092	NAD(P)/FAD-dependent oxidoreductase	2562	6724	6863	9095	5978	5318	8221	7718
B0684_RS13440	0.067368	0.096846	0.166895	0.0912386	5.28536	0.0114851	0.00475221	-0.000637513	0.0118967	0.0118967	RnfH family protein	178	222	306	261	153	170	163	169
B0684_RS01045	0.0674784	0.0969533	-0.438328	0.239723	2.78217	0.14194	0.0694884	0.0320643	0.045446	0.045446	hypothetical protein	14	18	13	11	18	21	20	13
B0684_RS04915	0.0676767	0.0971869	0.229819	0.12578	6.8006	0.0422114	0.00106436	0.0305767	0.0109668	0.0305767	ClpXP protease specificity-enhancing factor	670	955	1570	1539	904	599	806	626
B0684_RS05720	0.0678651	0.0973405	-0.227473	0.124581	4.62689	0.0413905	0.00941842	0.0216225	0.0154806	0.0216225	YdcF family protein	99	83	133	93	99	83	116	118
B0684_RS07495	0.0678261	0.0973405	-0.16119	0.088267	5.50738	0.0144275	0.00424906	0.00392225	0.0113331	0.0113331	1-acyl-sn-glycerol-3-phosphate acyltransferase	201	207	330	290	240	243	259	223
B0684_RS09430	0.0679033	0.0973405	-0.273313	0.149708	4.27603	0.0597642	0.0145192	0.0303056	0.0186476	0.0303056	hypothetical protein	69	69	64	74	79	69	80	69
B0684_RS10205	0.067927	0.0973405	0.142131	0.077859	6.38416	0.0098621	0.00167707	0.00309498	0.010447	0.010447	HDOD domain-containing protein	447	667	977	841	512	441	558	488
B0684_RS00625	0.0681328	0.0975839	-0.389679	0.213625	5.14217	0.121618	0.00669507	0.0845763	0.0123767	0.0845763	ABC transporter ATP-binding protein	74	123	264	242	207	210	213	133
B0684_RS02820	0.0683502	0.0977936	-0.248097	0.136116	5.69198	0.0493477	0.00342505	0.03363	0.0110092	0.03363	sulfite reductase subunit A	248	288	335	293	241	249	327	428
B0684_RS13630	0.0683511	0.0977936	0.440641	0.241754	2.83384	0.105316	0.0729062	-0.0147593	0.0439836	0.0439836	hypothetical protein	16	18	29	33	10	9	20	11
B0684_RS03670	0.0684814	0.0979285	-0.486068	0.266803	2.59145	0.141268	0.0910485	-0.00499021	0.051319	0.051319	hypothetical protein	12	9	17	8	20	11	15	15
B0684_RS01710	0.0698497	0.0998325	0.199687	0.110149	6.05137	0.0321918	0.00274258	0.0215229	0.0105784	0.0215229	FliI/YscN family ATPase fliI	384	443	771	553	267	317	368	464
B0684_RS12030	0.0705853	0.100831	0.170061	0.0940534	6.68114	0.0234278	0.00128423	0.0164079	0.0106869	0.0164079	HDOD domain-containing protein	700	822	1328	1113	726	477	704	783
B0684_RS00390	0.0706357	0.10085	-0.510858	0.282583	4.93024	0.211456	0.00789401	0.151813	0.0134131	0.151813	PilZ domain-containing protein	132	149	76	130	130	203	157	162
B0684_RS00760	0.071026	0.101354	0.216884	0.120137	6.04962	0.0381816	0.00234935	0.0265163	0.0105804	0.0265163	phenylalanine--tRNA ligase subunit alpha	344	392	807	685	285	286	406	419
B0684_RS08735	0.0714274	0.101873	-0.18309	0.101562	4.94075	0.0252394	0.00727615	0.0109959	0.0133534	0.0133534	DUF2322 domain-containing protein	84	123	217	175	120	151	141	142
B0684_RS03480	0.0718626	0.10244	-0.207445	0.115248	4.85506	0.0350645	0.00784372	0.0187205	0.013864	0.0187205	dehydrogenase	103	129	151	132	99	139	125	157
B0684_RS05645	0.0720683	0.102679	0.142689	0.0793298	6.13042	0.0138634	0.00208588	0.00730138	0.0105006	0.0105006	hypothetical protein	463	504	655	581	347	362	447	396
B0684_RS05140	0.0721779	0.102782	-0.157375	0.0875282	5.50961	0.0116432	0.00399423	0.00133384	0.0113281	0.0113281	lipopolysaccharide transport periplasmic protein LptA	197	241	317	269	262	220	249	235
B0684_RS07265	0.0726657	0.103368	-0.1389	0.0773848	6.49913	0.00773536	0.00149478	0.00109875	0.010482	0.010482	SLC13 family permease	466	644.454	956.431	770	587	647.688	687.65	654
B0684_RS11715	0.0726423	0.103368	-0.142733	0.0795136	6.17068	0.0159206	0.00217326	0.00960994	0.0104716	0.0104716	hypothetical protein	295	426	743	631	460	438	497	462
B0684_RS10300	0.0736135	0.104661	0.140721	0.0786589	6.2748	0.00941366	0.00193064	0.00245112	0.0104438	0.0104438	hypothetical protein	469	596	807	699	458	442	483	407
B0684_RS00685	0.0736751	0.104694	0.214326	0.119827	4.48199	0.0254744	0.0120252	0.00238311	0.0166918	0.0166918	succinate dehydrogenase assembly factor 2	92	100	150	100	66	62	77	82
B0684_RS03620	0.0737923	0.104806	0.15925	0.089071	7.57284	0.0208464	0.000580399	0.0152869	0.0142408	0.0152869	ribosome maturation factor RimM	1443	1965	3294	3159	1553	1609	1873	1478
B0684_RS12825	0.0739457	0.104969	-0.240198	0.134418	7.40569	0.0474582	0.00062639	0.0355099	0.0134801	0.0355099	heavy metal transporter	1304	1636	1936	1646	1762	1111	2282	1764
B0684_RS11090	0.074001	0.104993	0.303907	0.170103	5.28587	0.0759913	0.00563783	0.0522322	0.0118953	0.0522322	tRNA pseudouridine(55) synthase TruB	150	173	372	431	156	121	172	168
B0684_RS02935	0.0741491	0.105112	0.154773	0.0866738	6.45511	0.0197225	0.00146227	0.0135624	0.0104627	0.0135624	bifunctional demethylmenaquinone methyltransferase/2-methoxy-6-polyprenyl-1,4-benzoquinol methylase UbiE	509	651	1057	953	476	433	700	552
B0684_RS10715	0.0741625	0.105112	0.311595	0.174503	5.85925	0.0799427	0.00314748	0.0577553	0.0108068	0.0577553	hypothetical protein	267	447	716	492	369	166	279	313
B0684_RS00990	0.0751023	0.106388	-0.324308	0.182212	3.65857	0.0869668	0.0275563	0.0388463	0.0265182	0.0388463	universal stress protein	34	25	48	41	32	43	34	59
B0684_RS03595	0.0752616	0.106463	-0.181848	0.102227	4.90577	0.0261219	0.00734538	0.0121073	0.0135553	0.0135553	DNA repair protein RadA	90	138	160	172	119	143	120	154
B0684_RS09865	0.0752983	0.106463	-0.163773	0.0920775	5.25648	0.0170576	0.00497413	0.00598582	0.0119824	0.0119824	CusA/CzcA family heavy metal efflux RND transporter	140	156	281	236	170	162	233	193
B0684_RS10020	0.0753118	0.106463	-0.1445	0.0812454	6.77317	0.0172815	0.00105997	0.0121417	0.0108928	0.0121417	UTP--glucose-1-phosphate uridylyltransferase	583	929	1125	1075	884	893	890	737
B0684_RS13390	0.0752368	0.106463	-0.247771	0.139274	6.25055	0.0507927	0.00201375	0.0367809	0.0104442	0.0367809	RNA chaperone Hfq	401	551	629	473	596	352	675	555
B0684_RS02425	0.0753872	0.106514	0.143421	0.0806596	6.78641	0.0170301	0.0011816	0.0118303	0.0109278	0.0118303	4-alpha-glucanotransferase	866	1043	1426	954	777	683	749	772
B0684_RS07900	0.075877	0.107151	0.539437	0.303887	2.96503	0.24145	0.0577444	0.12695	0.0404966	0.12695	hypothetical protein	36	30	16	33	13	13	11	15
B0684_RS05365	0.0759336	0.107175	0.141848	0.079924	7.02728	0.0112708	0.00101472	0.00542764	0.011761	0.011761	rhodanese-like domain-containing protein	1012	1204	1803	1462	822	1007	987	988
B0684_RS04795	0.0760105	0.107228	-0.293164	0.165226	6.24694	0.0713553	0.00216017	0.0524393	0.0104444	0.0524393	hypothetical protein	427	430	548	588	395	744	566	510
B0684_RS04495	0.0765735	0.107966	0.148427	0.0838134	5.80476	0.0183368	0.00288205	0.0111673	0.0108681	0.0111673	DUF302 domain-containing protein	320	383	449	443	236	292	317	273
B0684_RS03835	0.0774027	0.109078	0.220324	0.124762	4.5404	0.0405531	0.0116481	0.019483	0.0161871	0.019483	hypothetical protein	61	111	161	162	66	64	84	91
B0684_RS05180	0.0774968	0.109154	0.199201	0.112836	4.93929	0.0331636	0.00676716	0.0186968	0.0133616	0.0186968	HPr family phosphocarrier protein	130	134	207	233	133	103	126	97
B0684_RS13070	0.0776857	0.109364	-0.175629	0.0995474	5.44244	0.025801	0.00428604	0.0155333	0.0114872	0.0155333	16S rRNA (adenine(1518)-N(6)/adenine(1519)-N(6))-dimethyltransferase RsmA	147	247	303	271	191	268	227	230
B0684_RS02440	0.078213	0.110049	0.14186	0.0805496	7.12319	0.00836583	0.000804722	0.00224732	0.0121718	0.0121718	1,4-alpha-glucan branching protein GlgB	1115	1354	1930	1618	955	963	1234	1044
B0684_RS06005	0.0783693	0.110212	-0.167297	0.0950426	5.79267	0.0234819	0.00302832	0.0150379	0.0108821	0.0150379	hypothetical protein	279	311	352	404	309	303	382	299
B0684_RS08925	0.0788752	0.110866	-0.21947	0.124894	4.37672	0.0144588	0.0135407	-0.0127277	0.0176563	0.0176563	iron export ABC transporter permease subunit FetB	56	70	107	90	76	73	89	82
B0684_RS13420	0.0799103	0.112263	0.302217	0.172576	4.24525	0.0771516	0.0161894	0.0433758	0.0189649	0.0433758	hypothetical protein	61.0595	98.4654	117.224	90.1647	68.2265	36.6707	78.0223	42.6589
B0684_RS01520	0.0813304	0.114199	0.148036	0.0849311	5.7286	0.0141469	0.0034662	0.00573365	0.0109604	0.0109604	hypothetical protein	221	349	515	452	273	246	262	250
B0684_RS00460	0.0815216	0.114408	0.328495	0.188581	8.40143	0.0917961	0.000217246	0.0709087	0.0175812	0.0709087	chemotaxis protein	5853	5609	7334	4731	3364	2535	3153	5047
B0684_RS00395	0.0817535	0.114674	-0.472363	0.271379	4.98075	0.190002	0.00678404	0.140509	0.0131335	0.140509	GNAT family N-acetyltransferase	146	165	89	120	134	200	168	169
B0684_RS00590	0.0818366	0.114732	0.16571	0.0952285	8.04052	0.0233916	0.000337622	0.0177993	0.016231	0.0177993	cyanase	2330	4028	4168	4963	2685	2335	2636	2684
B0684_RS11255	0.0825601	0.115686	-0.223814	0.128924	4.83556	0.0428058	0.0082233	0.0250192	0.0139877	0.0250192	hypothetical protein	100	131	152	119	92	125	170	132
B0684_RS02930	0.0842162	0.117946	0.200246	0.115968	5.61537	0.0345114	0.0036566	0.0232406	0.0111253	0.0232406	sterol-binding protein	233	336	473	342	208	158	310	247
B0684_RS03190	0.0854137	0.1195	0.242755	0.141128	8.56241	0.0509808	0.00017763	0.0396567	0.0181197	0.0396567	cytochrome-c oxidase, cbb3-type subunit I	4058	5985	10009	7516	3637	3006	6385	4394
B0684_RS12355	0.0853868	0.1195	-0.132979	0.077302	6.57453	0.00835356	0.00141245	0.00243891	0.0105388	0.0105388	glutamate-5-semialdehyde dehydrogenase	535	649	1063	820	622	622	767	770
B0684_RS01435	0.0858149	0.12	0.146728	0.0854114	5.66841	0.0176569	0.00354744	0.00987589	0.0110428	0.0110428	hypothetical protein	255	292	451	419	196	258	251	273
B0684_RS13080	0.0863887	0.12074	-0.13297	0.0775442	6.58102	0.00789311	0.00148093	0.00183403	0.0105453	0.0105453	molecular chaperone SurA	521	674	1031	858	693	593	726	786
B0684_RS06625	0.0866286	0.120951	-0.8064	0.470628	2.32454	0.565493	0.140642	0.302339	0.060947	0.302339	hypothetical protein	1	12	13	13	9	13	16	17
B0684_RS09740	0.0866014	0.120951	0.222634	0.129922	4.21735	0.0398682	0.0145008	0.0154901	0.0192584	0.0192584	hypothetical protein	48	80	120	105	60	38	59	65
B0684_RS05080	0.0870305	0.121449	0.134291	0.0784743	6.30882	0.010002	0.001873	0.00378463	0.0104434	0.0104434	toluene tolerance protein	480	576	935	690	464	479	466	446
B0684_RS10305	0.087207	0.121633	-0.205768	0.12031	5.7956	0.0369106	0.00340865	0.0255402	0.0108787	0.0255402	hypothetical protein	190	294	445	465	289	371	372	293
B0684_RS11020	0.0878698	0.122495	0.154325	0.0904206	7.98447	0.0177731	0.000346351	0.0124502	0.0160054	0.0160054	NADH-quinone oxidoreductase subunit G	2238	2810	5134	4697	2327	2310	2657	2539
B0684_RS11525	0.0884694	0.123267	-0.144677	0.0849276	7.48876	0.00992163	0.000564661	0.00403348	0.0138607	0.0138607	phosphoenolpyruvate-protein phosphotransferase PtsP	1284	1796	2432	2046	1490	1634	1900	1962
B0684_RS03400	0.088645	0.123449	-0.140102	0.0822876	5.95373	0.0138341	0.00284718	0.00674978	0.0106953	0.0106953	long-chain fatty acid--CoA ligase	265	405	586	395	330	369	382	415
B0684_RS08225	0.0889088	0.123753	0.133146	0.0782666	6.88453	0.00879908	0.00102561	0.00333073	0.0112257	0.0112257	DUF1631 domain-containing protein	759	1216	1515	1275	837	780	851	835
B0684_RS08550	0.0894657	0.124464	0.146881	0.0864908	7.63053	0.00919	0.000463162	0.0030672	0.0144982	0.0144982	alanine--tRNA ligase	1699	2308	3454	2677	1603	1482	1946	1932
B0684_RS05800	0.0896605	0.124607	0.286741	0.16895	5.41014	0.0724245	0.00515474	0.0519337	0.0115664	0.0519337	electron transport complex subunit RsxA	160	260	387	411	205	111	232	176
B0684_RS07505	0.0896322	0.124607	0.143612	0.0846099	5.73814	0.0102458	0.00336945	0.00170923	0.0109482	0.0109482	glycine--tRNA ligase subunit alpha	249	333	521	428	250	215	301	285
B0684_RS12410	0.0901366	0.125205	0.132692	0.078299	6.8669	0.00853274	0.00109398	0.00299187	0.0111675	0.0111675	tRNA (N6-isopentenyl adenosine(37)-C2)-methylthiotransferase MiaB	794	1082	1485	1301	899	711	843	803
B0684_RS07915	0.0906951	0.125917	-0.411143	0.24303	5.29301	0.149548	0.00547525	0.112652	0.0118748	0.112652	hypothetical protein	197	204	122	208	218	228	238	199
B0684_RS01980	0.0910643	0.126365	0.13103	0.0775411	6.70397	0.0125256	0.00129382	0.0075964	0.0107314	0.0107314	GDP-mannose 4,6-dehydratase	637	972	1354	1028	736	624	802	614
B0684_RS05765	0.0914782	0.126874	0.256794	0.152161	4.3784	0.0585317	0.0130834	0.0332225	0.0176403	0.0332225	endonuclease III	56	104	159	107	85	57	52	62
B0684_RS12635	0.0915881	0.126962	-0.172143	0.102036	4.94974	0.0192208	0.00751992	0.00502657	0.0133029	0.0133029	dethiobiotin synthase	108	120	191	168	139	114	135	172
B0684_RS01250	0.0919195	0.127337	0.239065	0.141848	3.98139	0.0391728	0.0182584	0.00839249	0.0219834	0.0219834	hypothetical protein	47	55	84	89	41	30	52	51
B0684_RS04445	0.0919525	0.127337	-0.178209	0.105751	5.28643	0.0282451	0.00463824	0.0177281	0.0118936	0.0177281	phosphoribosyltransferase	159	215	238	195	168	223	189	203
B0684_RS13065	0.0926248	0.128203	-0.147245	0.0875568	5.51739	0.00839696	0.00402121	-0.00145181	0.0113112	0.0113112	hypothetical protein	178	235	333	306	232	223	245	269
B0684_RS02780	0.0930689	0.128752	-0.36377	0.216603	3.29077	0.118237	0.0366546	0.0571795	0.0330929	0.0571795	hypothetical protein	29	19	24	26	34	25	22	36
B0684_RS03700	0.0935587	0.129363	-0.24748	0.147581	5.45617	0.0548361	0.00423794	0.0393221	0.0114539	0.0393221	hypothetical protein	210	236	249	221	201	285	214	266
B0684_RS00780	0.0940196	0.129935	-0.433785	0.259044	3.6211	0.168798	0.0287628	0.105444	0.0271137	0.105444	tRNA-Pro	15	32	46	52	45	57	48	24
B0684_RS03275	0.094224	0.130151	0.251737	0.150423	6.0989	0.0568955	0.00209906	0.0431552	0.0105288	0.0431552	50S ribosomal protein L31	343	518	784	699	340	223	442	470
B0684_RS10010	0.0953217	0.1316	0.201962	0.121082	5.36395	0.036787	0.00495775	0.0243642	0.011683	0.0243642	orotidine-5'-phosphate decarboxylase	176	185	383	372	189	159	194	157
B0684_RS06810	0.0958097	0.132207	0.135642	0.0814415	6.04168	0.0153547	0.0026761	0.00910478	0.0105893	0.0105893	Prion protein	415	503	635	463	330	337	378	376
B0684_RS12020	0.0964997	0.133091	0.229769	0.138243	4.16746	0.0478458	0.0175496	0.0206726	0.0197977	0.0206726	hypothetical protein	62	56	123	94	44	47	48	71
B0684_RS10390	0.0975227	0.1344	0.146465	0.0883925	7.7941	0.0130446	0.000415287	0.00765274	0.0152112	0.0152112	methyltransferase domain-containing protein	2153	2256	4048	3545	1968	1793	2266	2151
B0684_RS10485	0.0975477	0.1344	0.137857	0.0832034	5.83229	0.0128806	0.00300874	0.00568387	0.0108369	0.0108369	glutathione ABC transporter ATP-binding protein	271	383	577	445	252	296	278	328
B0684_RS12170	0.0976028	0.134408	0.192632	0.116282	4.49682	0.0239303	0.0104815	0.00506824	0.0165616	0.0165616	hypothetical protein	84	88	153	124	67	79	66	82
B0684_RS04205	0.0979071	0.134759	-0.161054	0.0973087	5.08175	0.0123364	0.00630618	-0.00055985	0.0126318	0.0126318	hypothetical protein	114	157	217	186	162	162	164	142
B0684_RS11680	0.0980637	0.134906	-0.128257	0.077529	6.41966	0.0129564	0.00156869	0.00806381	0.0104528	0.0104528	bifunctional (glutamate--ammonia ligase)-adenylyl-L-tyrosine phosphorylase/glutamate--ammonia-ligase] adenylyltransferase	481	542	872	723	524	498	649	719
B0684_RS05685	0.0987972	0.135846	0.147653	0.0894478	5.46507	0.0137718	0.00456953	0.0042305	0.0114323	0.0114323	Na+/H+ antiporter subunit G	212	222	425	312	180	184	216	214
B0684_RS01865	0.100043	0.13749	0.164157	0.0998133	5.76667	0.0247782	0.00301455	0.0169108	0.010913	0.0169108	FAD-binding oxidoreductase	287	387	527	369	251	313	271	233
B0684_RS11285	0.10068	0.138294	0.219937	0.13398	4.29991	0.0445931	0.013358	0.0225432	0.0184062	0.0225432	antibiotic biosynthesis monooxygenase	78	98	117	75	72	49	61	57
B0684_RS06480	0.100878	0.138497	-0.219423	0.133744	4.19645	0.0387132	0.0162932	0.0128234	0.019482	0.019482	hypothetical protein	46	67	94	63	83	50	80	59
B0684_RS06770	0.101762	0.139639	-0.126516	0.0773148	6.75866	0.0116843	0.00109929	0.00719693	0.0108559	0.0108559	NAD(P)/FAD-dependent oxidoreductase	656	757	1237	1043	745	687	987	933
B0684_RS10525	0.102077	0.140002	-0.138439	0.0846791	5.71953	0.0130251	0.00336895	0.0054386	0.0109721	0.0109721	hypothetical protein	208	327	423	339	286	239	360	306
B0684_RS07770	0.102161	0.140046	-0.126444	0.077361	6.60112	0.00925659	0.00140207	0.00406793	0.0105674	0.0105674	chromosome partitioning protein ParB	522	723	1067	847	723	733	685	691
B0684_RS05960	0.103037	0.141176	0.297935	0.182748	3.35398	0.0762283	0.0349535	0.0243909	0.0318402	0.0318402	hypothetical protein	22	30	62	42	14	27	26	23
B0684_RS10015	0.103842	0.142207	-0.202062	0.124231	5.98731	0.0381224	0.00261923	0.0282472	0.010654	0.0282472	competence protein ComEA	213	419	517	544	372	363	510	363
B0684_RS03790	0.104189	0.14261	0.12807	0.078818	6.47729	0.0153359	0.00167169	0.0107529	0.0104713	0.0107529	elongation factor P	532	715	1062	856	648	544	523	498
B0684_RS10530	0.104476	0.142931	0.131911	0.0812496	5.97243	0.00790096	0.00253073	0.000886863	0.0106722	0.0106722	membrane protein	330	421	639	520	344	279	381	330
B0684_RS02445	0.105633	0.144442	0.141167	0.0872408	5.50207	0.0185938	0.00387697	0.011173	0.0113449	0.0113449	sigma-54-dependent Fis family transcriptional regulator	245	277	329	320	176	185	250	221
B0684_RS07305	0.105844	0.144657	0.178806	0.110568	4.66145	0.0179248	0.00923819	0.00101688	0.0152123	0.0152123	hypothetical protein	81	120	185	147	100	80	85	84
B0684_RS07695	0.106527	0.145518	0.454514	0.281607	4.94986	0.194971	0.0090599	0.149545	0.0133023	0.149545	hypothetical protein	76	277	310	224	125	67	158	79
B0684_RS04555	0.10714	0.146281	-0.281073	0.174451	3.56151	0.0465472	0.032773	-0.00480195	0.0280934	0.0280934	DUF2249 domain-containing protein	22	41	35	39	33	37	35	40
B0684_RS05340	0.107265	0.146378	0.188221	0.116863	4.58196	0.012724	0.0114726	-0.00843704	0.0158414	0.0158414	zinc ABC transporter permease	86	119	146	131	83	73	84	80
B0684_RS02160	0.107864	0.147122	-0.191387	0.119032	5.16405	0.0347543	0.00607773	0.0222593	0.0122932	0.0222593	NlpC/P60 family protein	135	196	209	171	221	152	163	165
B0684_RS09295	0.10887	0.14842	0.148399	0.0925587	5.58439	0.0209785	0.00412981	0.0130044	0.0111789	0.0130044	DsrE family protein	193	273	469	408	257	192	238	210
B0684_RS01180	0.110033	0.149929	-0.130778	0.081836	7.22522	0.00650081	0.000756802	0.00112654	0.0126375	0.0126375	DNA polymerase III subunit alpha	1042	1376	1827	1569	1305	1252	1482	1270
B0684_RS03745	0.110826	0.150934	-0.131887	0.0827138	5.85669	0.00839775	0.00287347	0.00112588	0.0108097	0.0108097	DNA repair protein RecN	263	344	456	415	349	320	322	358
B0684_RS12910	0.112298	0.152862	0.221472	0.13947	5.4458	0.0473605	0.00415345	0.0347505	0.011479	0.0347505	hypothetical protein	165	287	416	340	260	161	178	164
B0684_RS03080	0.113491	0.15434	0.322674	0.203877	3.67226	0.101004	0.0283444	0.0547869	0.0263044	0.0547869	tRNA (cytidine(34)-2'-O)-methyltransferase	25	53	66	75	26	19	37	43
B0684_RS08465	0.113497	0.15434	0.290703	0.183679	3.48556	0.0517897	0.0380739	-0.00582202	0.0294022	0.0294022	HAD-IB family hydrolase	26	38	65	45	31	23	29	19
[truncated: 734 more rows]

## Sheet: ALJ2 (10C vs. 30C)
Locus tag	P value	Pajd value	b value	Ste of b value	Mean of obs	Var of obs	Tech var	Sigma sq	Smooth sigma sq	Final sigma sq	Protein product	Raw read counts
												ALJ2 10°C (1)	ALJ2 10°C (2)	ALJ2 10°C (3)	ALJ2 10°C (4)	ALJ2 30°C (1)	ALJ2 30°C (2)	ALJ2 30°C (3)	ALJ2 30°C (4)
F468_RS0108855	1.33196e-135	3.69351e-132	-2.9522	0.119117	8.48451	2.51447	0.000394253	0.0279835	0.0273634	0.0279835	flagellar hook-length control protein FliK	1220	2112	1628	1215	12703	13683	21766	15568
F468_RS0112065	8.11024e-100	1.12448e-96	-1.94005	0.0914788	6.91124	1.08562	0.00119275	0.0107553	0.015544	0.015544	hypothetical protein	398	677	663	398	1737	2114	2123	1844
F468_RS0102330	9.22487e-87	8.52685e-84	2.29101	0.116042	6.45604	1.52272	0.00407594	0.0228555	0.0141182	0.0228555	co-chaperone GroES	3091	2727	3281	1978	156	127	143	172
F468_RS0112040	3.40633e-86	2.36144e-83	-2.78232	0.141401	8.09627	2.24607	0.000448383	0.0395399	0.0243982	0.0395399	flagellar basal body L-ring protein FlgH	755	1655	1155	1049	7733	10315	11615	9577
F468_RS0112060	1.50578e-84	8.35104e-82	-2.4487	0.125679	8.32586	1.74026	0.000362201	0.0312281	0.0261686	0.0312281	flagellar hook-associated protein 3	1125	2409	1843	1481	8145	11381	11695	10521
F468_RS0112045	9.62288e-81	4.44738e-78	-2.86823	0.150721	8.71293	2.38944	0.000270359	0.0451635	0.0290304	0.0451635	flagellar basal body P-ring protein FlgI	1398	3119	2004	1721	16159	21404	21266	16880
F468_RS0111575	1.10213e-79	4.36603e-77	-2.00896	0.106284	5.09909	1.1617	0.00811699	0.0018936	0.0144755	0.0144755	cytochrome d ubiquinol oxidase subunit II	63	80	118	72	297	317	362	343
F468_RS0111550	1.77825e-78	6.16387e-76	1.84987	0.098636	5.73606	0.992962	0.00605339	0.0117296	0.0134047	0.0134047	phosphatase	1004	1330	1223	777	93	75	107	88
F468_RS0112070	1.61284e-77	4.96933e-75	-1.66349	0.0892579	6.54086	0.795803	0.00168539	0.00435003	0.0142485	0.0142485	SIMPL domain-containing protein	320	495	521	340	929	1158	1342	1301
F468_RS0111590	3.32593e-74	9.2228e-72	1.82652	0.100226	7.30926	0.97041	0.00116986	0.0189205	0.0181868	0.0189205	peroxiredoxin	4943	5273	6405	3930	447	499	458	369
F468_RS0107385	1.85699e-70	4.6813e-68	2.50235	0.141011	7.97425	1.82316	0.000883238	0.0388848	0.0234423	0.0388848	RNA helicase	11652	14942	18712	11128	647	794	487	558
F468_RS0111995	1.88937e-69	4.36601e-67	-3.46426	0.196665	7.62083	3.49519	0.0012106	0.0761438	0.0206424	0.0761438	flagella basal body P-ring formation protein FlgA	329	951	529	348	7265	9000	10253	7729
F468_RS0100105	5.47426e-69	1.1677e-66	1.63708	0.0932561	6.22703	0.776883	0.0036003	0.00941422	0.0137931	0.0137931	ribonuclease PH	1675	1770	1759	1134	147	175	168	167
F468_RS0112055	1.03673e-67	2.05346e-65	-2.44321	0.14052	9.07547	1.73936	0.000165985	0.0393258	0.0315142	0.0393258	flagellar hook-associated protein FlgK	2308	4682	3861	3598	19764	25000	23022	19890
F468_RS0112050	4.68434e-66	8.65978e-64	-2.86404	0.166833	8.03926	2.39136	0.00064247	0.0550244	0.0239526	0.0550244	flagellar assembly peptidoglycan hydrolase FlgJ	705	1682	1051	821	8360	11162	10952	8139
F468_RS0111570	2.86573e-65	4.96667e-63	-1.71413	0.100467	5.276	0.855239	0.00641689	0.0119489	0.0137704	0.0137704	cytochrome ubiquinol oxidase subunit I	81	129	176	86	329	301	368	361
F468_RS0109910	5.44948e-65	8.88907e-63	-1.57104	0.0922839	7.01503	0.714397	0.000891339	0.00984614	0.0161413	0.0161413	hypothetical protein	608	686	964	561	1486	1721	2298	1771
F468_RS0111990	5.99741e-61	9.23935e-59	-2.1701	0.131758	6.92555	1.37528	0.00127824	0.0334423	0.0156217	0.0334423	flagellar biosynthesis anti-sigma factor FlgM	302	631	528	472	1795	2373	2531	2237
F468_RS0112020	9.63015e-60	1.4055e-57	-2.62092	0.160778	8.57569	2.00694	0.00034462	0.0513543	0.028037	0.0513543	flagellar hook capping protein	1347	3146	1901	1768	11397	14427	18287	14542
F468_RS0106855	1.34291e-59	1.86194e-57	-2.00685	0.123262	5.42268	1.17674	0.00512926	0.0252578	0.013523	0.0252578	GNAT family N-acetyltransferase	94	121	119	117	445	346	504	548
F468_RS0107785	1.79867e-58	2.3751e-56	-1.75449	0.108829	6.36184	0.899804	0.00222171	0.0214657	0.0139746	0.0214657	hypothetical protein	239	344	540	257	1032	1012	1002	1052
F468_RS0113245	1.12783e-56	1.42158e-54	-1.42295	0.0896979	6.23357	0.584867	0.00229099	0.00512203	0.0138004	0.0138004	type I methionyl aminopeptidase	260	395	473	273	730	701	846	784
F468_RS0109735	9.88469e-55	1.19175e-52	-3.02908	0.194415	8.7924	2.68631	0.000279801	0.0753147	0.0295933	0.0753147	GGDEF domain-containing protein	1348	3260	1798	1896	17422	25799	27383	19123
F468_RS0108870	2.41116e-53	2.78589e-51	-1.62527	0.105709	7.11125	0.773872	0.000888621	0.0214603	0.0167594	0.0214603	hypothetical protein	615	1003	830	581	2137	1796	2414	1840
F468_RS0107470	3.04184e-53	3.37401e-51	-2.74088	0.178445	5.38397	2.201	0.00858955	0.0550953	0.0135626	0.0550953	NADH dehydrogenase	44.0267	73.0312	104.157	92.0531	638.032	622.312	622.622	640.17
F468_RS0107780	7.87889e-53	8.40314e-51	-1.46409	0.0957045	6.20265	0.628149	0.00229081	0.0160279	0.013767	0.0160279	hypothetical protein	247	329	531	250	671	695	811	861
F468_RS0100275	3.1295e-52	3.21412e-50	-1.79884	0.118283	5.15365	0.948511	0.00744088	0.0205408	0.0142213	0.0205408	LPS biosynthesis protein	83	92	116	92	299	257	430	289
F468_RS0112035	5.23086e-52	5.18042e-50	-2.57908	0.169963	8.25831	1.95	0.000398667	0.0573765	0.0256523	0.0573765	flagellar basal-body rod protein FlgG	946	2231	1446	1425	8761	11517	12345	9071
F468_RS0100285	4.59166e-50	4.39057e-48	-1.47683	0.0992637	5.32031	0.635776	0.00604256	0.00868956	0.013664	0.013664	TIGR03016 family PEP-CTERM system-associated outer membrane protein	113	144	175	107	224	368	368	322
F468_RS0112025	8.26928e-50	7.64357e-48	-2.27071	0.153029	9.12029	1.51333	0.000159877	0.0466762	0.0318053	0.0466762	flagellar hook protein FlgE	2842	6564	3974	3421	16414	21056	25570	21693
F468_RS0101595	6.92074e-48	6.19072e-46	2.09103	0.143828	8.25527	1.28472	0.000556336	0.0408166	0.0256289	0.0408166	formate dehydrogenase	11517	19438	16878	12970	860	1404	888	913
F468_RS0108805	1.8451e-47	1.59889e-45	-1.62377	0.112208	8.06953	0.774904	0.000344719	0.0248364	0.0241894	0.0248364	flagellar biosynthesis protein FlhF	1581	2665	2113	1552	5250	5675	5930	4447
F468_RS0110295	2.49613e-47	2.09751e-45	3.0053	0.207975	4.31728	2.64154	0.0655613	0.00563562	0.0209457	0.0209457	TolC family protein	459	510	505	370	6	13	16	16
F468_RS0112015	1.76177e-46	1.43688e-44	-2.53258	0.176917	8.0517	1.88621	0.000518459	0.0620807	0.02405	0.0620807	flagellar basal body rod protein FlgC	927	1999	1074	1049	6583	8404	10894	7475
F468_RS0112030	5.14835e-46	4.07896e-44	-2.43172	0.170763	8.21964	1.7395	0.000438231	0.0578819	0.0253548	0.0578819	flagellar basal-body rod protein FlgF	1004	2546	1494	1310	7328	9873	11184	8909
F468_RS0108860	1.59878e-45	1.23151e-43	-1.25475	0.0886064	6.57559	0.460935	0.00139237	0.011568	0.0143098	0.0143098	flagellar export protein FliJ	432	733	573	403	854	971	1088	1056
F468_RS0109730	2.0572e-45	1.54179e-43	-1.3797	0.0975525	7.32175	0.553829	0.000750692	0.010855	0.0182823	0.0182823	hydrogen peroxide-inducible genes activator	937	1253	1198	803	1659	2322	2763	2275
F468_RS0106470	1.29753e-44	9.46857e-43	-2.73563	0.195221	4.93038	2.20353	0.0140523	0.0621699	0.0154461	0.0621699	PEP-CTERM sorting domain-containing protein	34	60	61	40	460	291	620	307
F468_RS0102025	7.94283e-44	5.64756e-42	-2.28552	0.164618	7.42213	1.53891	0.000825741	0.0533723	0.0190654	0.0533723	hypothetical protein	483	659	1019	849	3313	3149	4371.94	4855.94
F468_RS0101305	3.94406e-42	2.73422e-40	-1.43754	0.105693	5.33935	0.609588	0.00508899	0.0172531	0.013628	0.0172531	Ni/Fe hydrogenase subunit alpha	100	136	178	147	283	320	311	346
F468_RS0113240	1.15135e-41	7.78703e-40	-1.28447	0.0949875	7.18926	0.485055	0.000745541	0.0151949	0.0172997	0.0172997	protein-PII) uridylyltransferase	709	1320	1238	694	1716	1743	2086	1888
F468_RS0110290	1.38755e-41	9.16112e-40	1.25745	0.0930837	6.08975	0.453224	0.00365912	-0.00195821	0.01367	0.01367	hypothetical protein	1025	1269	1372	895	150	164	182	199
F468_RS0102335	2.92036e-41	1.88329e-39	1.77007	0.131565	8.84109	0.924855	0.00025002	0.0343688	0.0299334	0.0343688	chaperonin GroEL	26669	24314	24554	16873	2384	1946	1977	2114
F468_RS0107350	3.40237e-41	2.14426e-39	-2.46523	0.183389	5.65311	1.79404	0.00513183	0.0621313	0.0133895	0.0621313	hypothetical protein	103	113	141	97	1020	612	809	530
F468_RS0108800	1.61378e-40	9.94449e-39	-1.34515	0.100934	7.50267	0.533752	0.000671652	0.0188989	0.0197039	0.0197039	MinD/ParA family protein	1061	1643	1460	981	2532	2883	2911	2193
F468_RS0108875	1.73042e-40	1.04314e-38	-1.38853	0.10423	7.5462	0.569486	0.000595989	0.021132	0.0200494	0.021132	flagellar motor switch protein FliG	1157	1563	1399	1077	2951	2503	3394	2413
F468_RS0110370	2.57331e-40	1.51825e-38	1.22381	0.0920707	5.96623	0.434052	0.00335502	0.00380143	0.013599	0.013599	transcriptional regulator MraZ	965	1045	1115	810	140	149	153	182
F468_RS0102095	3.31828e-40	1.917e-38	1.25978	0.0949124	7.13238	0.467751	0.00111425	0.0155823	0.0169025	0.0169025	NAD(P) transhydrogenase subunit alpha	3389	3461	3553	2497	461	415	606	498
F468_RS0112010	5.17759e-40	2.93009e-38	-2.51792	0.19018	8.21331	1.87341	0.000477464	0.0718593	0.025306	0.0718593	flagellar basal body rod protein FlgB	1003	2187	1361	1375	6544	8538	14330	10430
F468_RS0104690	7.70479e-40	4.27308e-38	1.22474	0.0927148	5.97952	0.441113	0.00358475	0.0110499	0.0136073	0.0136073	3-hydroxyacyl-acyl-carrier-protein] dehydratase FabA	1007	1209	1040	760	148	142	159	183
F468_RS0111585	2.72852e-39	1.48357e-37	1.95765	0.149277	6.41078	1.13317	0.00308057	0.0414864	0.0140514	0.0414864	hypothetical protein	1704	2356	3951	1477	151	190	196	141
F468_RS0108880	1.3208e-37	7.0434e-36	-1.6225	0.126592	7.8375	0.779613	0.000435883	0.031615	0.0223626	0.031615	flagellar M-ring protein FliF	1358	2195	1608	1142	4180	4041	5179	3541
F468_RS0107475	2.06568e-37	1.08078e-35	-2.299	0.179862	6.49218	1.56557	0.00211391	0.0625867	0.0141717	0.0625867	hypothetical protein	170.795	277.757	445.714	305.417	1375	1388.8	1374	2100.81
F468_RS0111425	2.56615e-37	1.31777e-35	1.3014	0.10195	5.34477	0.490952	0.00716875	0.00105787	0.0136187	0.0136187	RNA methyltransferase	527	652	656	392	78	72	87	84
F468_RS0110820	5.11796e-37	2.58038e-35	1.38489	0.10895	6.48131	0.568327	0.00245798	0.0212821	0.0141554	0.0212821	hypothetical protein	1655	2162	1921	1437	185	198	329	275
F468_RS0100220	6.61005e-37	3.27315e-35	-2.13799	0.168461	3.94092	1.34025	0.0304148	0.00954367	0.0263435	0.0263435	sugar ABC transporter substrate-binding protein	23	20	28	23	86	93	160	114
F468_RS0108230	8.86615e-37	4.3133e-35	1.5875	0.125313	6.72287	0.746961	0.00169944	0.0297072	0.0146847	0.0297072	preprotein translocase subunit YajC	2394	2857	2917	1952	345	252	244	274
F468_RS0100295	9.10015e-37	4.35081e-35	-1.57663	0.124475	4.4926	0.720711	0.0119559	0.000290058	0.0190321	0.0190321	DUF3473 domain-containing protein	48	53	79	44	124	124	177	159
F468_RS0109905	1.08888e-36	5.11773e-35	-1.64559	0.130064	7.14309	0.802707	0.00086957	0.032964	0.016976	0.032964	RNA polymerase sigma factor	599	713	1093	695	2059	1599	2853	2147
F468_RS0106310	2.06139e-36	9.52708e-35	1.66968	0.132495	5.83636	0.826619	0.00466823	0.0304414	0.0134838	0.0304414	peptidylprolyl isomerase	1224	1285	1182	711	95	91	147	111
F468_RS0100290	2.40734e-36	1.09435e-34	-1.62134	0.128784	5.0768	0.779504	0.00722693	0.0259436	0.0145881	0.0259436	NACHT domain-containing protein	75	94	129	94	187	259	379	268
F468_RS0111565	3.31107e-36	1.4809e-34	-1.1795	0.093876	5.62728	0.402557	0.00422596	0.00168219	0.0133995	0.0133995	NAD(P)/FAD-dependent oxidoreductase	176	211	275	186	310	378	427	368
F468_RS13755	5.87513e-36	2.58599e-34	-1.4355	0.114666	6.04682	0.611303	0.00265303	0.0236434	0.0136425	0.0236434	zinc ribbon domain-containing protein	205	276	419	258	629	585	578	775
F468_RS0100235	1.50231e-35	6.50923e-34	-1.73736	0.139611	4.26649	0.882903	0.0174177	0.00650163	0.0215646	0.0215646	PEP-CTERM-box response regulator transcription factor	29	47	55	34	92	109	167	144
F468_RS0111985	2.68418e-35	1.14511e-33	-1.98849	0.16039	7.53836	1.17384	0.000723074	0.0507265	0.0199872	0.0507265	flagellar protein FlgN	657	1221	979	1012	2917	4678	4365	3268
F468_RS0107480	8.13176e-35	3.41657e-33	-2.38234	0.19355	7.83653	1.68581	0.000585023	0.0743379	0.022355	0.0743379	cytochrome c	691.464	1093.3	1623.05	971.416	8003.14	5963.87	4504.64	6560.81
F468_RS0108220	1.63388e-34	6.76231e-33	1.41919	0.115831	5.32493	0.598457	0.00708629	0.0197473	0.0136548	0.0197473	tRNA preQ1(34) S-adenosylmethionine ribosyltransferase-isomerase QueA	628	654	669	376	71	60	78	90
F468_RS0101815	2.80542e-34	1.14403e-32	1.12397	0.0920659	6.02928	0.370364	0.00331957	0.00766708	0.0136327	0.0136327	hypothetical protein	1045	1116	1156	712	146	165	205	185
F468_RS0102520	2.89249e-34	1.16244e-32	1.59023	0.130284	4.62185	0.737353	0.0161267	0.00117579	0.0178211	0.0178211	DUF1244 domain-containing protein	268	390	389	214	33	37	30	34
F468_RS0110300	4.1898e-34	1.65976e-32	1.2467	0.102392	5.33281	0.454427	0.00732863	0.00475336	0.0136398	0.0136398	copper oxidase	518	614	607	391	63	79	86	102
F468_RS0111910	9.45308e-34	3.69203e-32	-1.12863	0.0932054	5.56363	0.378575	0.00393348	0.0131323	0.013441	0.013441	DUF692 domain-containing protein	136	241	289	172	275	338	363	382
F468_RS0107600	1.39602e-33	5.37662e-32	-1.35169	0.111922	4.80208	0.538186	0.00870235	0.0101547	0.0163509	0.0163509	antibiotic biosynthesis monooxygenase	74	88	90	83	161	143	202	205
F468_RS0100565	1.98998e-33	7.55918e-32	1.09019	0.0904885	6.68611	0.353218	0.00180814	0.0141051	0.0145682	0.0145682	hypothetical protein	1465	2469	2555	1345	319	376	339	334
F468_RS0107770	2.65799e-33	9.96029e-32	-1.33396	0.110942	4.79956	0.515593	0.00824604	0.000129343	0.01637	0.01637	DUF4168 domain-containing protein	83	87	96	72	166	171	168	191
F468_RS0104605	3.91775e-33	1.44852e-31	1.48074	0.123478	5.44041	0.652591	0.00700283	0.0234909	0.0135089	0.0234909	tRNA pseudouridine(55) synthase TruB	786	778	696	436	67	75	94	89
F468_RS0100005	4.25516e-33	1.55257e-31	-1.18766	0.0990949	5.1009	0.415538	0.00517298	0.00944382	0.0144666	0.0144666	hypothetical protein	104	150	139	104	168	218	217	286
F468_RS0104910	4.57041e-33	1.64594e-31	-1.06451	0.0888633	6.68391	0.330038	0.00123156	0.00608884	0.0145618	0.0145618	class I SAM-dependent methyltransferase	555	639	906	514	816	962	1077	1188
F468_RS0108820	1.16665e-32	4.1476e-31	-1.53316	0.128824	6.46296	0.700047	0.00161374	0.0315777	0.0141284	0.0315777	flagellar biosynthetic protein FliR	340	631	417	298	1029	972	1107	957
F468_RS0108545	1.52913e-32	5.36745e-31	-1.1142	0.0937988	6.77159	0.369779	0.00124446	0.016352	0.0148707	0.016352	cytochrome c	511	700	1015	585	842	1081	1287	1345
F468_RS0108865	1.76114e-32	6.10456e-31	-1.18806	0.100117	7.46969	0.416007	0.000604423	0.0142409	0.0194422	0.0194422	FliI/YscN family ATPase fliI	1123	1796	1465	1014	1894	2182	2915	2476
F468_RS0113355	2.87823e-32	9.85351e-31	-1.12053	0.0947543	6.80893	0.374128	0.0011685	0.0167882	0.015035	0.0167882	hypothetical protein	486	752	1080	617	1000	1174	1300	1214
F468_RS0108615	3.0941e-32	1.04633e-30	1.09104	0.0923086	5.94642	0.346182	0.00345704	0.00362961	0.0135847	0.0135847	(d)CMP kinase	907	991	1116	643	148	152	171	182
F468_RS0103340	4.54866e-32	1.51969e-30	1.05625	0.0896109	6.4142	0.323694	0.00200368	0.00374882	0.0140566	0.0140566	ferredoxin--NADP reductase	1235	1687	1605	1170	232	232	299	304
F468_RS0113235	1.08094e-31	3.56838e-30	-1.79342	0.153101	6.64501	0.959136	0.00156215	0.0453174	0.0144581	0.0453174	membrane protein	331	683	440	330	1195	1344	1892	1216
F468_RS0113370	1.2999e-31	4.24073e-30	-1.21851	0.104161	7.64246	0.442816	0.000496382	0.0212026	0.0208144	0.0212026	hypothetical protein	1037	1964	2336	1183	2466	2875	3083	2895
F468_RS0101925	2.25709e-31	7.27779e-30	-1.52559	0.130936	9.13045	0.694372	0.000131874	0.0341568	0.0318706	0.0341568	hypothetical protein	3727	6431	9442	5181	11292	14817	15279	17597
F468_RS0109200	3.8405e-31	1.2241e-29	1.34908	0.11624	5.81131	0.543171	0.00471598	0.0223075	0.0134605	0.0223075	complex I NDUFA9 subunit family protein	1076	977	1008	594	112	113	137	140
F468_RS0107630	5.05464e-31	1.59279e-29	-1.25093	0.108002	6.32051	0.46709	0.00206733	0.0212615	0.0139119	0.0212615	AMP-dependent synthetase	292	414	606	362	574	709	883	948
F468_RS0104410	5.22254e-31	1.6272e-29	-3.11755	0.269225	5.36838	2.90114	0.00826142	0.136703	0.0135827	0.136703	hypothetical protein	38	55	60.6305	106.493	829.654	645.862	715.614	823.942
F468_RS0100385	6.70215e-31	2.06501e-29	-1.30603	0.112995	4.80257	0.502624	0.00918866	0.00863086	0.0163472	0.0163472	pyridoxal-dependent decarboxylase, exosortase A system-associated	88	92	120	55	139	165	199	191
F468_RS0107250	1.02419e-30	3.12095e-29	1.24161	0.107762	5.41004	0.460365	0.0064403	0.0167849	0.0135345	0.0167849	threonylcarbamoyl-AMP synthase	647	559	695	405	88	75	93	98
F468_RS0103885	1.31012e-30	3.94887e-29	1.08191	0.0940743	6.07213	0.349609	0.00300742	0.0146925	0.0136582	0.0146925	cysteine synthase CysM	975	1266	1177	721	164	168	177	242
F468_RS0101325	1.4093e-30	4.20214e-29	-1.31729	0.114604	5.65001	0.518306	0.00373575	0.0225325	0.0133903	0.0225325	sulfite reductase subunit A	165	207	210	220	403	364	444	408
F468_RS0102425	2.61358e-30	7.71006e-29	1.16111	0.101488	7.4666	0.402847	0.000743766	0.0198558	0.0194178	0.0198558	glycosyl transferase	4750	4459	4597	3341	663	604	781	857
F468_RS0105240	4.88796e-30	1.42677e-28	1.03785	0.0911482	6.43089	0.321994	0.00236045	0.0142555	0.0140813	0.0142555	excinuclease ABC subunit UvrA	1399	1628	1737	1019	273	266	318	235
F468_RS0102785	9.70854e-30	2.80435e-28	1.07099	0.0945564	5.56174	0.333583	0.00443976	0.00240358	0.0134421	0.0134421	ATP phosphoribosyltransferase	594	666	770	436	100	107	112	130
F468_RS0112685	1.3983e-29	3.9974e-28	-1.00115	0.0886415	6.27569	0.289242	0.00186356	0.00148229	0.0138511	0.0138511	mannose-1-phosphate guanylyltransferase/mannose-6-phosphate isomerase	404	502	538	335	558	587	705	748
F468_RS0106690	1.92608e-29	5.45003e-28	1.11845	0.0992748	5.56728	0.365505	0.00627198	0.00317043	0.013439	0.013439	50S ribosomal protein L3 N(5)-glutamine methyltransferase	606	701	776	453	85	105	122	133
F468_RS0108785	2.17244e-29	6.08502e-28	-1.20922	0.107432	7.87441	0.434618	0.000428587	0.0192239	0.0226547	0.0226547	protein phosphatase CheZ	1543	2742	2238	1532	3364	3897	3694	3244
F468_RS0106235	2.57288e-29	7.1346e-28	1.1015	0.0979918	5.54226	0.361519	0.00575255	0.0115867	0.0134522	0.0134522	cytochrome c	595	731	762	394	85	99	132	122
F468_RS0102050	3.2962e-29	9.04987e-28	-1.02122	0.091027	5.86227	0.311863	0.00306311	0.01315	0.0135087	0.0135087	DNA-binding response regulator	229	274	363	294	368	393	494	481
F468_RS0111700	6.78815e-29	1.84545e-27	-0.987382	0.0885167	6.37504	0.284003	0.00167451	0.00468732	0.0139959	0.0139959	glycoside hydrolase family 15 protein	410	584	593	394	669	743	662	760
F468_RS0111510	7.92676e-29	2.13407e-27	-1.17873	0.105802	5.02401	0.414595	0.00751373	0.0130431	0.0148743	0.0148743	sodium-dependent bicarbonate transport family permease	106	120	144	92	179	150	235	260
F468_RS0113360	8.16261e-29	2.17643e-27	-0.99164	0.0890294	6.58335	0.288236	0.001528	0.00696424	0.0143245	0.0143245	DUF1987 domain-containing protein	447	699	843	485	742	920	962	884
F468_RS0100230	1.86262e-28	4.91908e-27	-1.4861	0.134311	4.32692	0.65721	0.0152475	0.0153305	0.0208316	0.0208316	PEP-CTERM system histidine kinase PrsK	40	45	67	45	93	122	162	101
F468_RS0107700	5.03605e-28	1.31745e-26	-1.12102	0.102142	6.51137	0.376937	0.0017532	0.0191128	0.0142011	0.0191128	sodium-translocating pyrophosphatase hppA	391	530	796	448	887	754	849	993
F468_RS0100215	9.74401e-28	2.51071e-26	-2.1595	0.197842	4.06159	1.39951	0.0260351	0.052248	0.0243955	0.052248	YdcF family protein	22	23	27	34	115	107	186	108
F468_RS0102860	9.77845e-28	2.51071e-26	1.05042	0.0962365	5.65802	0.328686	0.00513439	0.0105406	0.0133885	0.0133885	HAD-IB family hydrolase	668	715	777	505	131	109	143	117
F468_RS0112180	1.16704e-27	2.96899e-26	-1.59908	0.14672	6.53017	0.767488	0.00156275	0.0414905	0.0142309	0.0414905	3',5'-cyclic-nucleotide phosphodiesterase	431	484	405	362	788	929	1524	1418
F468_RS0108850	1.27383e-27	3.21121e-26	-2.12411	0.195035	7.32146	1.35431	0.000874423	0.0752032	0.0182801	0.0752032	hypothetical protein	579	1332	654	504	2914	3453	3848	2769
F468_RS0101965	1.67075e-27	4.17387e-26	1.18307	0.108877	5.33123	0.420223	0.00802053	0.0156877	0.0136427	0.0156877	hypothetical protein	483	605	633	357	74	107	75	83
F468_RS0100380	1.78589e-27	4.42167e-26	-1.20598	0.111047	4.8535	0.425223	0.00869055	0.00260513	0.0159725	0.0159725	ABC transporter ATP-binding protein	82	88	125	89	138	172	194	190
F468_RS0104115	2.47807e-27	6.08114e-26	2.08159	0.192203	6.30495	1.30133	0.00390817	0.0699761	0.0138899	0.0699761	rhodanese-like domain-containing protein	2975	2355	1748	1605	147	124	151	147
F468_RS0106395	2.83074e-27	6.88566e-26	1.04161	0.0962858	5.62001	0.321987	0.00513815	0.00885998	0.0134038	0.0134038	prolipoprotein diacylglyceryl transferase	592	670	817	488	121	94	138	133
F468_RS0100645	2.93412e-27	7.07507e-26	0.97779	0.0904135	6.19497	0.287036	0.00258998	0.0135946	0.0137592	0.0137592	SLC13 family permease	1161	1175.56	1272	801	232	210	225	217
F468_RS0100390	5.47919e-27	1.30203e-25	-1.20594	0.112105	4.82161	0.426199	0.00893021	0.00353927	0.0162048	0.0162048	acyl-CoA ligase (AMP-forming), exosortase A system-associated	78	108	127	66	127	154	205	192
F468_RS0103085	5.4936e-27	1.30203e-25	1.05689	0.0982515	7.31719	0.332988	0.00105939	0.015088	0.0182473	0.0182473	peptidylprolyl isomerase	3382	3408	3804	3313	534	588	770	751
F468_RS0109210	6.17778e-27	1.45178e-25	-1.19516	0.111217	5.47958	0.429318	0.00482049	0.0199179	0.0134839	0.0199179	hypothetical protein	132	201	231	166	278	284	450	296
F468_RS0101790	8.09976e-27	1.88745e-25	-1.98146	0.184818	6.26299	1.18032	0.00258508	0.06573	0.0138352	0.06573	sulfite exporter TauE/SafE family protein	182	326	432	190	1181	1310	842	896
F468_RS0109120	9.50221e-27	2.1958e-25	1.82671	0.170619	5.58775	1.0033	0.00797459	0.0502472	0.0134266	0.0502472	carbon storage regulator	940	909	1265	619	88	90	55	87
F468_RS0108885	1.00755e-26	2.30904e-25	-1.57512	0.147195	6.84488	0.745999	0.0011891	0.0421433	0.0152043	0.0421433	flagellar hook-basal body complex protein FliE	485	923	588	430	1232	1431	2078	1450
F468_RS0100305	2.01598e-26	4.58222e-25	-1.30409	0.122605	4.49294	0.507094	0.0110355	0.0136903	0.0190287	0.0190287	sugar transferase	55	66	77	55	86	156	152	123
F468_RS0103265	2.42923e-26	5.47664e-25	1.02691	0.0967038	5.53406	0.31399	0.00524691	0.00956316	0.0134563	0.0134563	hypothetical protein	549	625	768	413	112	111	98	125
F468_RS0100910	2.5206e-26	5.6368e-25	1.12027	0.10553	6.10308	0.377667	0.00280816	0.0194652	0.0136796	0.0194652	hypothetical protein	1154	1199	1278	724	166	152	227	216
F468_RS0113365	2.88305e-26	6.39576e-25	-1.16805	0.110161	7.14673	0.410613	0.000879484	0.0233914	0.0170011	0.0233914	GGDEF domain-containing protein	677	1225	1450	712	1299	1556	2037	1912
F468_RS0104280	3.86402e-26	8.50392e-25	1.33367	0.126107	5.61866	0.535456	0.0055736	0.0262326	0.0134046	0.0262326	DsrE family protein	773	899	699	581	84	89	112	138
F468_RS0100980	4.40616e-26	9.6207e-25	-1.63524	0.154803	6.92328	0.805082	0.00123839	0.0466895	0.0156093	0.0466895	BCCT family transporter	428	661	997	487	1167	1446	2031	2392
F468_RS0102000	5.02917e-26	1.08952e-24	1.0496	0.0994791	5.36821	0.319038	0.0062092	-0.00121673	0.013583	0.013583	thioredoxin family protein	440	586	628	362	86	91	91	105
F468_RS0107755	1.02128e-25	2.19536e-24	-1.09244	0.104199	4.99347	0.351541	0.00666276	0.00566086	0.015052	0.015052	hypothetical protein	97	125	172	85	192	179	188	189
F468_RS0100240	1.37873e-25	2.94093e-24	-0.964376	0.0922338	5.65663	0.278563	0.00362535	0.0113578	0.0133888	0.0133888	PEP-CTERM system TPR-repeat protein PrsT	216	275	287	193	249	381	430	330
F468_RS0111025	1.39875e-25	2.96087e-24	1.03288	0.0987981	5.54307	0.321225	0.00607028	0.0130822	0.0134518	0.0134518	hypothetical protein	555	728	681	415	93	101	110	151
F468_RS0100705	1.50842e-25	3.16883e-24	1.38025	0.132116	9.63057	0.572227	8.75399e-05	0.0324783	0.0348219	0.0348219	glutamate--ammonia ligase	40822	46656	43238	35189	4550	4719	8416	5506
F468_RS0110750	1.78231e-25	3.71605e-24	-1.12512	0.107859	7.78348	0.381626	0.000484732	0.0227823	0.0219345	0.0227823	two-component sensor histidine kinase	1238	2116	2685	1696	3152	3021	3066	3161
F468_RS0108925	1.8029e-25	3.73093e-24	-1.04096	0.0998012	6.69722	0.326673	0.00128587	0.0186347	0.0146015	0.0186347	fructose-bisphosphate aldolase class I	562	731	769	578	780	865	1060	1413
F468_RS0111240	1.90995e-25	3.92318e-24	-1.06293	0.101961	6.90472	0.340626	0.00101135	0.0197808	0.0155091	0.0197808	alpha-E domain-containing protein	611	801	1074	763	901	1208	1448	1537
F468_RS0100250	2.7582e-25	5.62389e-24	-2.24561	0.216135	5.43374	1.52087	0.00640466	0.0870239	0.0135139	0.0870239	PEP-CTERM sorting domain-containing protein	95	100	140	77	586	385	880	361
F468_RS0109655	2.89466e-25	5.85904e-24	1.44035	0.138693	6.07415	0.625724	0.00341757	0.0350537	0.0136595	0.0350537	adenosylmethionine decarboxylase	1540	1306	1248	862	135	132	175	186
F468_RS0100450	3.08898e-25	6.20706e-24	-1.44611	0.13933	5.33127	0.630775	0.00531505	0.0335107	0.0136426	0.0335107	UDP-N-acetylglucosamine 2-epimerase (non-hydrolyzing)	105	153	155	136	366	336	299	261
F468_RS0103585	3.36375e-25	6.71057e-24	1.09308	0.105399	5.15825	0.35245	0.00801676	0.00489644	0.0142013	0.0142013	MBL fold metallo-hydrolase	419	445	510	290	57	70	83	89
F468_RS0106730	3.67988e-25	7.28879e-24	1.05867	0.102165	6.39925	0.338116	0.00236475	0.0185108	0.0140339	0.0185108	septum site-determining protein MinD	1531	1642	1655	890	237	244	267	297
F468_RS0113230	3.85439e-25	7.58031e-24	-2.29159	0.221242	6.69214	1.58431	0.00176596	0.0961298	0.0145861	0.0961298	hypothetical protein	258	636	318	280	1818	1693	2729	1439
F468_RS0112680	4.20002e-25	8.20186e-24	-0.920948	0.0889834	6.71349	0.248643	0.00118287	0.00618571	0.0146532	0.0146532	phosphomannomutase/phosphoglucomutase	597	786	841	628	977	935	939	989
F468_RS0101930	5.94394e-25	1.15262e-23	-1.76963	0.171537	8.34023	0.945186	0.00027929	0.0585704	0.0262779	0.0585704	hypothetical protein	1323	2558	3956	2277	5681	7936	7780	8856
F468_RS0104935	1.06027e-24	2.02768e-23	1.24543	0.121379	4.74344	0.460225	0.0126597	0.00724117	0.0168061	0.0168061	flagellar motor protein MotA	245	339	392	218	34	58	46	45
F468_RS0109190	1.05968e-24	2.02768e-23	1.52619	0.148742	5.75981	0.703426	0.00550126	0.0387468	0.0134192	0.0387468	protein-L-isoaspartate O-methyltransferase	1077	1085	1138	549	91	86	130	136
F468_RS0101280	1.20127e-24	2.2816e-23	0.964813	0.0941414	5.69587	0.273442	0.0043357	0.00439184	0.0133895	0.0133895	EamA/RhaT family transporter	596	780	778	508	135	115	139	153
F468_RS0113350	1.25846e-24	2.37395e-23	-1.02132	0.0996986	7.39196	0.315066	0.000586852	0.0192928	0.0188276	0.0192928	ABC transporter substrate-binding protein	964	1437	1977	1119	1607	1698	2415	2376
F468_RS0107460	1.63225e-24	3.05827e-23	-3.2533	0.318362	5.49113	3.19773	0.00905452	0.193654	0.0134777	0.193654	methyl-accepting chemotaxis protein	38	52	65	131	1028	853	877	881
F468_RS13995	1.97369e-24	3.67318e-23	1.75206	0.171763	6.7047	0.927635	0.00262059	0.0563844	0.0146248	0.0563844	hypothetical protein	2830.27	3316.76	3079	1741.41	178.872	339.255	316.27	202.516
F468_RS0100580	2.57861e-24	4.76699e-23	0.933192	0.0917192	6.0435	0.262484	0.00318419	0.0127652	0.0136406	0.0136406	chemotaxis response regulator protein-glutamate methylesterase	728	1161	1223	671	148	228	201	209
F468_RS0108815	2.77307e-24	5.09254e-23	-1.42227	0.139886	6.45354	0.611506	0.00184076	0.0372955	0.0141146	0.0372955	flagellar biosynthesis protein FlhB	377	665	384	333	879	954	1047	931
F468_RS0112545	2.92869e-24	5.34293e-23	-0.911999	0.0897456	6.11781	0.247992	0.00241786	0.00965866	0.0136907	0.0136907	arylesterase	337.306	358.171	520.506	369.149	498	489.227	561	562
F468_RS0101860	3.28909e-24	5.9612e-23	1.52178	0.149918	4.40423	0.700191	0.0213305	0.0236205	0.0199552	0.0236205	polyamine aminopropyltransferase	291	266	238	172	26	22	37	28
F468_RS0110490	3.58046e-24	6.44715e-23	-0.901432	0.0888773	6.23416	0.239757	0.00199723	0.00685944	0.0138011	0.0138011	prepilin peptidase	372	487	636	328	582	523	616	639
F468_RS0104960	3.75357e-24	6.71525e-23	1.10044	0.108548	5.24578	0.366193	0.00863496	0.0149306	0.013864	0.0149306	cobalt-precorrin-5B (C(1))-methyltransferase	431	528	594	294	79	92	71	80
F468_RS0113205	4.13062e-24	7.34243e-23	1.07533	0.106169	5.35936	0.349703	0.00667042	0.0158732	0.0135957	0.0158732	N-ethylammeline chlorohydrolase	510	573	596	342	63	96	103	110
F468_RS0104225	4.37859e-24	7.73366e-23	-0.900522	0.0889601	6.41608	0.244562	0.00176841	0.0132402	0.0140594	0.0140594	VWA domain-containing protein	427	661	695	400	678	771	773	613
F468_RS0111955	6.74976e-24	1.18463e-22	0.976123	0.0968344	6.42955	0.288308	0.00235137	0.0164024	0.0140794	0.0164024	phenylalanine--tRNA ligase subunit alpha	1490	1565	1532	992	280	265	263	313
F468_RS0111320	8.36472e-24	1.45883e-22	-1.33111	0.132327	9.65551	0.531169	6.67908e-05	0.0290122	0.0349542	0.0349542	prepilin-type cleavage/methylation domain-containing protein	10479	12545	12161	8841	25439	19716	18753	26478
F468_RS0101795	2.06115e-23	3.57223e-22	-1.75696	0.176224	7.9721	0.935214	0.000491684	0.0616181	0.0234253	0.0616181	DUF4124 domain-containing protein	1078	1794	3146	1178	5273	5788	5116	4448
F468_RS0100225	2.10252e-23	3.62129e-22	-1.79364	0.179938	4.11212	0.974684	0.0230962	0.0416591	0.0236445	0.0416591	UDP-phosphate galactose phosphotransferase	30	37	42	26	62	123	178	107
F468_RS0107115	2.61029e-23	4.46812e-22	0.897817	0.090264	6.17761	0.238796	0.00255295	0.00735082	0.0137422	0.0137422	23S rRNA pseudouridylate synthase B	975	1179	1277	753	234	223	230	217
F468_RS0110485	3.69094e-23	6.27913e-22	-0.911719	0.0919811	5.71884	0.241171	0.00352442	0.000764481	0.0133966	0.0133966	dephospho-CoA kinase	205	298	354	217	334	339	372	369
F468_RS0106825	3.81196e-23	6.44546e-22	-1.02082	0.103022	5.01131	0.302223	0.00627992	-0.00104709	0.0149471	0.0149471	ubiquinone biosynthesis protein UbiH	99	134	161	103	146	196	209	190
F468_RS0105920	3.9769e-23	6.6836e-22	1.37334	0.138657	6.67251	0.57183	0.00183466	0.0366168	0.0145296	0.0366168	50S ribosomal protein L33	2170	2612	2601	1407	205	244	373	391
F468_RS0112125	4.50524e-23	7.52591e-22	1.33925	0.135386	7.06331	0.543874	0.00126398	0.0353946	0.0164442	0.0353946	methyl-accepting chemotaxis protein	2335	3800	3780	2759	280	441	491	616
F468_RS0107760	5.63318e-23	9.35377e-22	-0.935419	0.0947768	5.49136	0.261261	0.00448774	0.00864696	0.0134776	0.0134776	lecithin--cholesterol acyltransferase	149	247	307	159	256	263	313	311
F468_RS0101580	6.63111e-23	1.09453e-21	1.13053	0.114736	7.10344	0.387738	0.00100715	0.0253215	0.0167071	0.0253215	TIGR00153 family protein	3253	3148	3091	2261	501	429	635	488
F468_RS0104965	7.34224e-23	1.20474e-21	1.00987	0.102597	5.26341	0.307167	0.007245	0.0111726	0.0138072	0.0138072	ABC transporter ATP-binding protein	363	512	660	290	87	79	91	85
F468_RS0100560	7.49053e-23	1.22184e-21	0.983618	0.0999502	5.33465	0.287952	0.00634369	0.00709931	0.0136364	0.0136364	short-chain dehydrogenase	444	565	570	314	92	95	97	88
F468_RS0113270	7.55277e-23	1.22479e-21	1.03686	0.105369	6.695	0.326199	0.00186376	0.0203417	0.0145947	0.0203417	di-trans,poly-cis-decaprenylcistransferase	1913	2183	2159	1284	336	405	311	370
F468_RS14355	8.53621e-23	1.37622e-21	2.20697	0.224561	6.95693	1.47808	0.00204705	0.0988086	0.0157975	0.0988086	hypothetical protein	3089	4971	4558	4901	138	358	254	342
F468_RS0100925	2.08151e-22	3.33643e-21	1.44196	0.14808	5.2468	0.631662	0.00883358	0.0350216	0.0138605	0.0350216	SulP family inorganic anion transporter	588	536	615	408	86	55	70	63
F468_RS0101145	2.20038e-22	3.5067e-21	-1.16729	0.119942	6.07001	0.413967	0.00273188	0.0260405	0.0136568	0.0260405	hypothetical protein	233	312	534	296	553	578	545	607
F468_RS0100430	4.04419e-22	6.40831e-21	-1.04185	0.10774	4.98084	0.323319	0.00808797	0.00730094	0.015128	0.015128	hypothetical protein	115	106	143	107	144	185	214	184
F468_RS0104490	4.50291e-22	7.09464e-21	1.02748	0.106375	7.05416	0.321029	0.00126299	0.0213683	0.0163857	0.0213683	triose-phosphate isomerase	2667	3396	2849	1853	527	446	499	573
F468_RS0108950	5.29057e-22	8.28856e-21	-0.863764	0.0895793	6.66189	0.226924	0.00119335	0.0148555	0.014501	0.0148555	hypothetical protein	548	704	1048	559	662	863	1025	1051
F468_RS0109525	5.76354e-22	8.97882e-21	0.913285	0.0948014	5.65296	0.251874	0.00458504	0.0112375	0.0133896	0.0133896	30S ribosomal protein S12 methylthiotransferase RimO	609	687	783	426	129	109	160	137
F468_RS0112675	6.82485e-22	1.05728e-20	0.916416	0.0952983	7.04461	0.255517	0.00112636	0.0170372	0.0163251	0.0170372	class I SAM-dependent methyltransferase	2594	2441	2702	2154	424	587	623	521
F468_RS0106930	8.14862e-22	1.25534e-20	1.39937	0.145798	4.88796	0.595937	0.0111217	0.0313922	0.0157305	0.0313922	hypothetical protein	436	417	362	262	54	47	48	44
F468_RS14360	9.0245e-22	1.38259e-20	1.84521	0.19246	7.27442	1.0363	0.00145022	0.0726313	0.0179233	0.0726313	hypothetical protein	3620	6050	5571	4856	241	401	482	678
F468_RS0100485	1.03089e-21	1.56211e-20	-1.53909	0.160761	3.90943	0.695609	0.0247982	-0.00285209	0.02689	0.02689	HprK-related kinase A	23	31	39	32	64	71	100	85
F468_RS0108840	1.02833e-21	1.56211e-20	-1.67637	0.175096	6.93264	0.855474	0.00115556	0.0601614	0.0156608	0.0601614	flagellar motor switch protein FliN	515	990	540	477	1713	1972	1913	1430
F468_RS0113220	1.05343e-21	1.58759e-20	-1.19826	0.125191	5.36835	0.437107	0.00481402	0.0265313	0.0135828	0.0265313	DoxX family protein	115	165	197	173	228	246	332	364
F468_RS0101940	1.16038e-21	1.73932e-20	-1.11149	0.116246	8.40909	0.368704	0.000227708	0.0181215	0.0267987	0.0267987	type IV pilin protein	2912	3342	4876	3157	4773	7001	5741	5718
F468_RS0109470	1.3876e-21	2.06872e-20	0.92391	0.0968154	7.27086	0.251538	0.000849913	0.00807463	0.0178965	0.0178965	methylenetetrahydrofolate reductase NAD(P)H)	2706	3272	4129	2530	636	631	808	607
F468_RS0102570	1.92057e-21	2.848e-20	-0.924517	0.097223	5.28722	0.250361	0.00516446	0.00201306	0.0137402	0.0137402	hypothetical protein	156	200	195	133	229	201	245	251
F468_RS0102620	2.06304e-21	3.04298e-20	1.22482	0.128904	6.39439	0.457107	0.00256987	0.0306625	0.0140264	0.0306625	aminoacyl-tRNA hydrolase	1877	1542	1528	1145	220	208	271	260
F468_RS0109570	2.12059e-21	3.11132e-20	-0.86814	0.0913935	6.95804	0.219397	0.000901746	0.00383935	0.0158038	0.0158038	lytic transglycosylase	801	986	1149	808	946	1164	1423	1296
F468_RS0105160	2.33505e-21	3.40795e-20	1.03091	0.108644	7.91763	0.323886	0.000485862	0.0231212	0.0229961	0.0231212	50S ribosomal protein L24	6974	6863	6561	4851	1074	994	1489	1330
F468_RS0108830	2.35321e-21	3.41647e-20	-1.326	0.139754	6.06939	0.535846	0.00245549	0.0366069	0.0136564	0.0366069	flagellar biosynthetic protein FliP	286	466	287	218	470	667	692	668
F468_RS0105050	2.43209e-21	3.51259e-20	2.16745	0.228522	3.94296	1.43176	0.0480492	0.0563951	0.0263087	0.0563951	tRNA-Glu	201	223	276	147	9	7	20	19
F468_RS0104625	3.43197e-21	4.93101e-20	1.13949	0.120598	6.50797	0.395915	0.00191863	0.0271692	0.0141958	0.0271692	nucleoside-diphosphate kinase	1967	1718	1634	1218	249	265	282	324
F468_RS0108890	4.04003e-21	5.77474e-20	-1.54837	0.164169	8.32699	0.73119	0.000260717	0.0536422	0.0261772	0.0536422	sigma-54-dependent Fis family transcriptional regulator	2067	3692	2773	2127	6492	7043	8799	4704
F468_RS0112525	4.42394e-21	6.29107e-20	-1.18654	0.125932	4.80612	0.429435	0.00930858	0.0224091	0.0163205	0.0224091	transcriptional regulator	60	105	152	72	162	160	157	171
F468_RS0107120	4.70755e-21	6.66022e-20	0.925269	0.0982707	5.36997	0.252019	0.00573368	0.00291413	0.0135806	0.0135806	endonuclease III domain-containing protein	440	566	531	348	89	106	109	94
F468_RS0100785	6.81487e-21	9.5927e-20	1.18164	0.12602	7.58307	0.426158	0.000758674	0.0310035	0.0203423	0.0310035	F0F1 ATP synthase subunit A	5425	5506	4588	3941	789	671	816	949
F468_RS0106945	7.27755e-21	1.01922e-19	1.00776	0.107556	6.52153	0.309999	0.00201786	0.0211188	0.014217	0.0211188	iron-sulfur cluster carrier protein ApbC	1462	2081	1690	1061	303	250	318	344
F468_RS0104585	7.42669e-21	1.03489e-19	0.877482	0.093673	6.2042	0.235035	0.00281488	0.0147344	0.0137686	0.0147344	ribosome maturation factor RimP	1124	1163	1119	807	224	244	258	214
F468_RS0108810	8.18915e-21	1.13543e-19	-1.55609	0.166299	7.27069	0.739246	0.000878771	0.0544322	0.0178953	0.0544322	flagellar biosynthesis protein FlhA	846	1363	846	663	2420	2613	2421	1835
F468_RS0109605	1.12736e-20	1.55531e-19	-1.72339	0.184847	6.74049	0.907169	0.0013177	0.0670192	0.0147476	0.0670192	cytochrome c	520	475	409	548	1407	1373	1287	1893
F468_RS0109125	1.15129e-20	1.58046e-19	1.20444	0.129217	6.67917	0.443103	0.00193077	0.031463	0.0145482	0.031463	site-specific integrase	1852	2178	2518	1496	214	434	316	358
F468_RS0112295	1.42975e-20	1.95305e-19	0.885238	0.0952063	6.52573	0.239437	0.00190434	0.0162241	0.0142238	0.0162241	peptide chain release factor 2	1598	1453	1586	1179	274	296	400	332
F468_RS0101935	1.45566e-20	1.9787e-19	-1.76166	0.189503	8.87277	0.948257	0.000195567	0.0716272	0.0301526	0.0716272	hypothetical protein	2485	3789	5667	4888	9770	15731	14604	11464
F468_RS0100545	1.50332e-20	2.03352e-19	0.832147	0.0895478	6.48378	0.203638	0.00187851	0.00487646	0.0141591	0.0141591	bifunctional riboflavin kinase/FAD synthetase	1309	1547	1723	946	268	299	352	359
F468_RS0103160	1.60233e-20	2.15692e-19	1.02636	0.110529	4.99717	0.321921	0.0092469	0.0151862	0.01503	0.0151862	hypothetical protein	332	401	430	221	71	53	71	66
F468_RS0104120	2.05799e-20	2.75616e-19	1.1243	0.121424	7.45625	0.386431	0.000922328	0.0285651	0.0193357	0.0285651	sulfurtransferase TusA family protein	4389	5262	4976	2523	603	697	719	916
F468_RS0105440	2.06737e-20	2.75616e-19	0.868604	0.0938139	5.74416	0.228146	0.00419283	0.010486	0.0134093	0.0134093	thioredoxin	559	751	869	504	143	124	193	142
F468_RS0108490	2.16402e-20	2.87121e-19	-0.849863	0.0918381	6.27152	0.220821	0.00201369	0.0148548	0.0138458	0.0148548	aminotransferase class V-fold PLP-dependent enzyme	406	539	676	329	563	473	692	681
F468_RS0113025	2.5745e-20	3.39957e-19	1.18603	0.128423	4.77585	0.430177	0.0133034	0.0196814	0.0165516	0.0196814	copper chaperone PCu(A)C	287	354	321	220	37	41	48	72
F468_RS14105	2.67457e-20	3.51497e-19	3.06718	0.33226	3.37954	2.8531	0.181778	0.0109822	0.0390147	0.0390147	RtT sRNA	228	187	170	159	3	2	9	6
F468_RS0101660	2.84993e-20	3.72776e-19	0.877816	0.0951618	5.62047	0.226394	0.00470807	0.00256448	0.0134035	0.0134035	malonyl-acyl-carrier protein) O-methyltransferase BioC	502	630	694	520	113	115	162	138
F468_RS0101140	3.47206e-20	4.5202e-19	-1.22372	0.132965	6.45999	0.458161	0.00181216	0.0335475	0.014124	0.0335475	adenylate kinase	379	448	824	350	807	698	938	1067
F468_RS14055	3.56563e-20	4.62032e-19	3.12563	0.339727	3.37296	2.87641	0.191623	-0.0923424	0.0392067	0.0392067	RtT sRNA	225	252	250	89	4	3	4	6
F468_RS0102910	4.50758e-20	5.81373e-19	0.883413	0.0962828	5.67587	0.233831	0.00515358	0.00750944	0.0133872	0.0133872	tyrosine--tRNA ligase	650	694	671	476	130	122	145	156
F468_RS0107220	5.15228e-20	6.61448e-19	1.41358	0.154308	6.34083	0.61174	0.00265656	0.0449656	0.0139419	0.0449656	hypothetical protein	2007	1745	1637	1040	190	189	188	264
F468_RS0107420	5.25985e-20	6.72146e-19	-0.938675	0.102492	5.58884	0.269753	0.00360601	0.0174031	0.0134259	0.0174031	sulfurtransferase	179	228	274	236	303	345	315	296
F468_RS14450	6.10754e-20	7.7689e-19	1.46291	0.160013	4.06811	0.644613	0.0269118	0.0117731	0.0242966	0.0242966	RtT sRNA	149	254	193	100	19	17	22	24
F468_RS0113250	6.65915e-20	8.43188e-19	1.0126	0.110872	8.06613	0.308727	0.000422452	0.0179716	0.0241628	0.0241628	30S ribosomal protein S2	7612	8774	7834	5084	1270	1227	1513	1685
F468_RS0109350	6.79629e-20	8.56641e-19	0.828761	0.0907649	6.12751	0.205544	0.00277821	0.00807528	0.0136983	0.0136983	3'(2'),5'-bisphosphate nucleotidase	1009	1067	1084	675	197	213	239	244
F468_RS0102020	6.97084e-20	8.70727e-19	-2.01337	0.220568	8.35331	1.24158	0.000263758	0.0970365	0.0263772	0.0970365	cytochrome c	1479.02	1994.86	2853.02	2343.49	5225.55	6421.94	12483.6	12721.6
F468_RS0105865	6.96944e-20	8.70727e-19	1.14618	0.125566	6.96796	0.402379	0.00132419	0.0302093	0.0158609	0.0302093	50S ribosomal protein L27	2684	2847	3056	1839	437	313	539	509
F468_RS0104785	7.73978e-20	9.6244e-19	-0.812857	0.0891607	6.69786	0.192296	0.0012958	0.00280375	0.0146035	0.0146035	DUF1318 domain-containing protein	575	830	1023	592	801	888	955	945
F468_RS0102615	7.90671e-20	9.78809e-19	1.18371	0.129872	8.02533	0.429251	0.000457396	0.0332761	0.0238434	0.0332761	50S ribosomal protein L25	9275	7590	7922	5705	1053	1078	1566	1348
F468_RS0106735	8.7916e-20	1.08352e-18	0.911542	0.100137	5.33579	0.252877	0.0064205	0.0116339	0.0136343	0.0136343	cell division topological specificity factor MinE	477	532	518	297	95	94	97	100
F468_RS0101830	1.05609e-19	1.29581e-18	1.18225	0.130161	7.33549	0.428391	0.000987773	0.0328959	0.0183879	0.0328959	nitrogen regulatory protein P-II 1	4306	3504	4557	2921	540	794	603	588
F468_RS0104955	1.19515e-19	1.45998e-18	0.969773	0.106926	5.31944	0.288302	0.00674723	0.0161192	0.0136658	0.0161192	uroporphyrinogen-III C-methyltransferase	396	529	641	306	95	101	80	94
F468_RS0113170	1.31912e-19	1.60435e-18	1.27946	0.14124	4.37286	0.489778	0.0195944	0.00614184	0.0203028	0.0203028	FAD-dependent oxidoreductase	211	243	228	147	35	28	30	29
F468_RS0102805	1.48258e-19	1.79528e-18	0.833549	0.0921453	5.77593	0.204301	0.00355063	0.00319879	0.0134309	0.0134309	outer membrane lipid asymmetry maintenance protein MlaD	594	809	825	491	147	163	167	148
F468_RS0108235	1.63545e-19	1.97178e-18	1.00911	0.111685	8.11447	0.305917	0.000407355	0.0170598	0.0245399	0.0245399	protein translocase subunit SecD	7494	8868	8159	5911	1613	1316	1464	1562
F468_RS0111915	1.84938e-19	2.22006e-18	-0.944028	0.104638	5.0074	0.261685	0.00692831	0.00130809	0.0149699	0.0149699	DUF2063 domain-containing protein	105	130	187	99	149	169	184	207
F468_RS0105885	2.4939e-19	2.98085e-18	0.822223	0.0914695	6.88855	0.19816	0.00130939	0.00452727	0.0154239	0.0154239	guanylate kinase	1922	2086	2365	1724	451	465	469	531
[truncated: 2,551 more rows]
